# Supplementary material for: Comprehensive Mapping of the Cell Response to Borrelia bavariensis in the Brain Microvascular Endothelial Cells in vitro Using RNA-Seq
Source: Front Microbiol. 2021 Nov 8;12:760627. doi: 10.3389/fmicb.2021.760627 (PMC8606740; doi:10.3389/fmicb.2021.760627)
Supplement: Supplementary file 2 [file Data_Sheet_2.XLSX]

## Sheet: BMEC incubated with B. bavarien
Identified genes from hBMECs incubated with intact B. bavariensis
ENSEMBLGENE	hgnc_symbol	logFC	unshrunk.logFC	logCPM	PValue
ENSG00000000003	TSPAN6	-0.743751473707841	-0.744969885504439	4.55784562765263	0.267132672008227
ENSG00000000419	DPM1	0.108452931648143	0.108574194936491	4.75884160081467	0.890174053764798
ENSG00000000460	C1orf112	-0.456510610992438	-0.461729443779062	1.78283949599537	0.559013222909058
ENSG00000000971	CFH	-0.450115407254128	-0.450250024597276	6.93339904926035	0.553369284625237
ENSG00000001036	FUCA2	-0.0661252716006469	-0.0661734059458592	5.46240751873903	0.93461940153666
ENSG00000001084	GCLC	-0.186681414697114	-0.187107323291567	4.10063406695083	0.813381166133501
ENSG00000001167	NFYA	0.414895393506395	0.415986366444145	3.65316649620843	0.584106098727526
ENSG00000001461	NIPAL3	-0.731067410086563	-0.731573314725781	5.25994172829663	0.275607192908504
ENSG00000001497	LAS1L	0.0188682568287078	0.0188869492578646	4.67498897792323	0.98077196968054
ENSG00000001617	SEMA3F	0.268128055099358	0.268200968693874	6.48740707043052	0.730415329826239
ENSG00000001629	ANKIB1	0.472729957685325	0.472874392631621	7.12430656326991	0.527393234643514
ENSG00000001631	KRIT1	0.137278302916805	0.137420907525941	4.98918278753789	0.861844053976306
ENSG00000002016	RAD52	0.243119653723822	0.244596461711761	2.61476163141498	0.756031162517192
ENSG00000002079	MYH16	1.23541715659369	1.39041689425894	1.05490461080546	0.284573796596347
ENSG00000002330	BAD	-1.01726174096763	-1.01971112530561	3.74084337928392	0.0872981058502325
ENSG00000002549	LAP3	1.77305659271061	1.77316584118386	9.73005739619712	7.36132804744944e-07
ENSG00000002586	CD99	0.0605872664054226	0.0606044904122192	6.96131386610763	0.938569606110934
ENSG00000002822	MAD1L1	-0.239737895320147	-0.240091772854434	4.2649598114425	0.760658487067272
ENSG00000002834	LASP1	0.505482686094079	0.506124119487602	4.45423063770875	0.493525546164876
ENSG00000002919	SNX11	-0.099383162239457	-0.0995413726673427	4.37792809496501	0.9011108134864
ENSG00000003056	M6PR	0.432038969859108	0.432505210388744	4.84920626132048	0.567076273596591
ENSG00000003147	ICA1	-0.153845769709	-0.154476375623081	3.23690852034033	0.846033305523877
ENSG00000003249	DBNDD1	-0.707586719429938	-0.709058892336738	3.89935800565336	0.306212695538034
ENSG00000003393	ALS2	0.129639143051484	0.129807285294177	4.64452839968702	0.869541850677341
ENSG00000003400	CASP10	0.829332508174131	0.830365553352294	4.91978088808185	0.189245874520956
ENSG00000003402	CFLAR	1.11871389770136	1.11883085246061	9.10057166263252	0.02335583347238
ENSG00000003436	TFPI	1.0471597882592	1.04727038720369	8.50402554471541	0.0421701485414416
ENSG00000003509	NDUFAF7	-0.20342048919382	-0.2039804905609	3.65606505179028	0.796528468999915
ENSG00000003756	RBM5	-0.0828501503429404	-0.0828729227552988	6.66322866093273	0.91857518047657
ENSG00000003987	MTMR7	0.289969429636744	0.292628380672061	2.04996605783904	0.713882703783162
ENSG00000003989	SLC7A2	1.62206992499663	1.62218439104736	9.14237332115268	0.0001159712442615
ENSG00000004142	POLDIP2	-0.00409954492600942	-0.00409955459798949	5.19696722425213	0.996673663160574
ENSG00000004399	PLXND1	-0.341744508325722	-0.342023268179814	5.10649881637877	0.658993510939022
ENSG00000004455	AK2	0.00199222265008545	0.0019927111531607	7.12468963734791	0.997020768722308
ENSG00000004468	CD38	4.07253658661116	144269483.12203	1.69862374280089	0.00119209035777101
ENSG00000004478	FKBP4	0.191603848859759	0.192074804933575	3.44112409320952	0.807290859700888
ENSG00000004487	KDM1A	0.168717697091087	0.168849951160567	5.20587758982021	0.830250808678116
ENSG00000004534	RBM6	0.107703583215852	0.107760177996093	5.91295125750941	0.892461049778913
ENSG00000004700	RECQL	0.276032320471908	0.276274396931508	5.20124041034869	0.722797949549054
ENSG00000004766	VPS50	0.0771421076789656	0.0772413290492912	4.63915103683014	0.921801940032309
ENSG00000004779	NDUFAB1	-0.265414407474098	-0.265469486806501	7.13548685825175	0.735132170521059
ENSG00000004799	PDK4	-1.57967694361233	-1.58244346942241	4.18073166927652	0.00149903046764316
ENSG00000004864	SLC25A13	-0.152787658818524	-0.152919747272748	5.21916861782654	0.847679987404531
ENSG00000004866	ST7	-0.525432731920112	-0.526371179793771	4.44221837537231	0.475139277234354
ENSG00000004897	CDC27	0.0267500489111986	0.0267550863371327	7.40084287070737	0.973298914863366
ENSG00000004961	HCCS	-0.0105161626913745	-0.0105205404026037	6.07127474864369	0.990450785944425
ENSG00000004975	DVL2	-0.262940820560258	-0.263067654149649	5.96625131728729	0.737606000003704
ENSG00000005007	UPF1	0.0791069763038555	0.079119645430814	7.39110771908618	0.920242310723172
ENSG00000005020	SKAP2	-0.44834903888293	-0.448720239061486	5.38095023014202	0.554214151707495
ENSG00000005022	SLC25A5	0.00695795894493485	0.00695882036635724	8.08748479984918	0.991689326255203
ENSG00000005059	MCUB	0.0556204113955054	0.0556522754935026	5.97361900550584	0.944559311113062
ENSG00000005075	POLR2J	-0.718312637723331	-0.718837992984096	5.46821003962032	0.286311797381189
ENSG00000005100	DHX33	-0.225565082627022	-0.225714425301306	5.39539240619742	0.77490936458459
ENSG00000005156	LIG3	0.0668014898099211	0.0668939646733138	4.41531096030055	0.932239752631712
ENSG00000005175	RPAP3	-0.0399774469617088	-0.0399900083132191	6.72274671367251	0.961157323927161
ENSG00000005189	REXO5	0.467333233420192	0.472437961851184	2.37591528750986	0.543730119226175
ENSG00000005194	CIAPIN1	-0.0536055233354026	-0.0536798008875153	4.54857626693588	0.947022174961096
ENSG00000005206	SPPL2B	-0.317632985027219	-0.318006486936306	4.38513587678728	0.683391436814742
ENSG00000005238	FAM214B	0.598876479095182	0.601086760414178	3.62931408509336	0.407279946926778
ENSG00000005243	COPZ2	-0.545553875047788	-0.551952349166622	1.8513066045858	0.473910909202296
ENSG00000005249	PRKAR2B	-0.182448656761416	-0.182669111626923	4.87754835097163	0.817910472486637
ENSG00000005302	MSL3	0.327330256955066	0.327487931783275	6.15912026510102	0.671878892004452
ENSG00000005339	CREBBP	0.182518400065525	0.182558133077388	7.16765552439693	0.816313335915866
ENSG00000005436	GCFC2	-0.265409326087637	-0.265883125745554	4.19746409824688	0.734786412174258
ENSG00000005448	WDR54	-0.621124330521637	-0.621604629897549	5.15041657802122	0.382057506471066
ENSG00000005469	CROT	-0.92782063913718	-0.929618799663781	4.03011454410289	0.130535610728886
ENSG00000005483	KMT2E	0.471063716157162	0.471131878682507	7.7974381961159	0.533143060978757
ENSG00000005486	RHBDD2	-0.500696461498209	-0.501818627866402	3.78617590486577	0.501138674249178
ENSG00000005700	IBTK	0.220721379508743	0.220807140071449	6.3396873613331	0.7780637322973
ENSG00000005801	ZNF195	0.118361290516017	0.118712866472488	3.25938822387021	0.880699820215808
ENSG00000005810	MYCBP2	0.653704996865691	0.653972400984413	6.57039189837982	0.346023158384952
ENSG00000005812	FBXL3	-0.142914478877191	-0.143099306256528	4.85128670159136	0.857505438500184
ENSG00000005882	PDK2	-0.765823278344064	-0.771109988705609	2.40856012235838	0.279890367512559
ENSG00000005884	ITGA3	0.336282869489584	0.336394148683134	6.29308685200411	0.663011562127138
ENSG00000005889	ZFX	-0.0134574883428166	-0.013464421733249	6.04002120925732	0.98734699766371
ENSG00000005893	LAMP2	-0.103526241033834	-0.103540498604132	8.00200500747263	0.899038462073864
ENSG00000006007	GDE1	-0.590989520294062	-0.591157366774015	6.50490373501043	0.411817307152189
ENSG00000006015	REX1BD	-0.68825209636227	-0.689274990701169	4.2796364305428	0.31804558467756
ENSG00000006016	CRLF1	-0.98745524101043	-0.987589946166785	7.91156188013367	0.10423186645984
ENSG00000006025	OSBPL7	-0.27375364384047	-0.275425320314592	2.10878326156647	0.72679459918366
ENSG00000006042	TMEM98	-0.767101882744147	-0.771689411573756	2.40169203651207	0.278307408184479
ENSG00000006062	MAP3K14	0.453716033820434	0.457161411914676	2.11466166388789	0.555643201838043
ENSG00000006118	TMEM132A	1.15347850044685	1.1623625002918	3.86916071183126	0.0725735083262598
ENSG00000006125	AP2B1	0.00785256299905549	0.00785354653520384	8.06253096960709	0.991702631242852
ENSG00000006194	ZNF263	-0.577728168479671	-0.578367117529989	5.01569620747068	0.427906057142227
ENSG00000006210	CX3CL1	6.59132904898746	6.84916521325277	3.79304215708317	2.50344926614805e-15
ENSG00000006282	SPATA20	-0.0238142489182557	-0.0238781140720553	3.00953342051672	0.976825005289347
ENSG00000006327	TNFRSF12A	-0.204438385124274	-0.204536844358963	5.9155870521488	0.797833821894579
ENSG00000006451	RALA	1.37505250847423	1.37524363273988	7.80729420339096	0.000417226063376122
ENSG00000006453	BAIAP2L1	-0.737228601501274	-0.739845176026084	3.22911211902693	0.29184455430953
ENSG00000006530	AGK	-0.169237277195691	-0.169999100501336	2.83714875745248	0.830540998076032
ENSG00000006534	ALDH3B1	-1.16994973762211	-1.1714838027498	4.45166321425787	0.0268023922162294
ENSG00000006576	PHTF2	-0.617374123176491	-0.617597992328819	6.32507132518414	0.383257891338071
ENSG00000006607	FARP2	-0.305032340203712	-0.305540297703377	4.1446150296471	0.69523669338956
ENSG00000006625	GGCT	-0.415055014731699	-0.415209128938283	6.281541798706	0.586692819712515
ENSG00000006634	DBF4	-0.00968677231927996	-0.00969160594360432	6.34791020037413	0.991149510047035
ENSG00000006638	TBXA2R	0.920365392573465	0.92793391768118	2.36860999131316	0.171983314202753
ENSG00000006652	IFRD1	0.170163661814637	0.170391318005869	4.93589886787329	0.828846263324829
ENSG00000006695	COX10	0.426444477766798	0.427597346123442	3.55504581942778	0.572426316283491
ENSG00000006704	GTF2IRD1	-0.326864153132618	-0.327650247011394	3.90725437992747	0.673035449866011
ENSG00000006712	PAF1	-0.153836694533581	-0.153942485396746	5.61202686179998	0.846633808598367
ENSG00000006715	VPS41	-0.0957266501075306	-0.0957888997616557	5.62056103284079	0.90500254356689
ENSG00000006744	ELAC2	-0.116080008024348	-0.116146698797053	5.76256471739673	0.884580288400313
ENSG00000006756	ARSD	-0.0970708539996464	-0.0973974450013311	3.34404738694992	0.903034158655126
ENSG00000006757	PNPLA4	0.349867857906077	0.351531462178421	2.78872168999729	0.649185961175682
ENSG00000006831	ADIPOR2	-0.293559720517478	-0.293593369633425	8.07718209684282	0.707271693358026
ENSG00000007047	MARK4	-0.376250417256008	-0.376804749373335	4.40880553925424	0.624850885198285
ENSG00000007080	CCDC124	-0.355404160826175	-0.35583683921104	4.40990503297801	0.645286142907006
ENSG00000007168	PAFAH1B1	0.0738919580630578	0.0739104050826896	7.00443732510031	0.927265813982454
ENSG00000007202	KIAA0100	-0.538701682196359	-0.538918830507343	6.12596158707315	0.461689082816094
ENSG00000007255	TRAPPC6A	-0.983193493598701	-0.984030985386097	5.25605453002878	0.110997558703988
ENSG00000007341	ST7L	0.17434246703101	0.175002178573661	3.58898549325284	0.824717305805573
ENSG00000007376	RPUSD1	-0.566359109692829	-0.567500245826488	3.75668296501868	0.439898634851653
ENSG00000007384	RHBDF1	0.483596301248453	0.483941837514569	5.36641392273897	0.515607162019006
ENSG00000007392	LUC7L	-0.065316087843216	-0.0653557625750631	5.57287314620212	0.935687175855599
ENSG00000007541	PIGQ	-0.623950730248353	-0.627458602646308	2.68952901939188	0.394287015362778
ENSG00000007545	CRAMP1	-0.00139731069529201	-0.00140148449161778	4.51019197420817	0.999322300607608
ENSG00000007908	SELE	7.94617080149407	8.52369449948187	4.2086523355665	1.45626011974339e-17
ENSG00000007923	DNAJC11	0.406846373553544	0.408588287714865	2.9395720681713	0.593939265723878
ENSG00000007944	MYLIP	-1.58416631862658	-1.58937288194747	4.37319139419359	0.00172601447070934
ENSG00000007952	NOX1	0.0265134916859947	0.0266923031226188	2.95834726638767	0.972550817613669
ENSG00000007968	E2F2	-1.73887357677541	-1.74316121471072	4.10027824902913	0.000142351092985755
ENSG00000008018	PSMB1	-0.0469290326387721	-0.0469320171853119	8.64685777939897	0.956089050847025
ENSG00000008083	JARID2	-0.467555975219571	-0.468007035223041	4.74412344836081	0.533904869696079
ENSG00000008086	CDKL5	0.147804588459084	0.150143022829307	1.63938740789127	0.857701761485804
ENSG00000008130	NADK	0.164561810791454	0.164908924578595	4.12590883916696	0.834494465710781
ENSG00000008256	CYTH3	-0.786898395100698	-0.786965856589076	8.18688604541533	0.230199532053441
ENSG00000008282	SYPL1	0.254541298904906	0.254682688804572	5.93622182390179	0.744343255933079
ENSG00000008283	CYB561	-0.573362824214111	-0.576474670645545	2.69829528661896	0.442838663846168
ENSG00000008294	SPAG9	0.705341570986305	0.705410630786941	8.46506341434494	0.295869481128471
ENSG00000008300	CELSR3	-0.674213563596346	-0.684954224128525	2.08660999186066	0.373982658714602
ENSG00000008311	AASS	-0.0430506639921406	-0.0432108908567486	3.57582801892638	0.957292234406447
ENSG00000008324	SS18L2	-0.561031287605135	-0.56176922858085	4.60728633599429	0.442844918349152
ENSG00000008382	MPND	-0.540333344132481	-0.541913346343808	3.36929603565979	0.462040716576022
ENSG00000008394	MGST1	0.205012924178275	0.205527292576689	3.97856305933116	0.793843206038762
ENSG00000008405	CRY1	-0.459686741283457	-0.460270916060549	4.80854424051143	0.540626385640753
ENSG00000008441	NFIX	-0.108000863686109	-0.108040813598927	6.29222451336411	0.892812121239153
ENSG00000008513	ST3GAL1	-0.111338198677904	-0.111366824988151	6.43355345602465	0.88957142092323
ENSG00000008517	IL32	2.48742216084761	2.48977254902351	5.80498503980085	1.44939274182551e-10
ENSG00000008710	PKD1	-0.456279488263063	-0.459518786330875	2.02873646147499	0.556503538801964
ENSG00000008735	MAPK8IP2	0.817327542894828	0.82740520970595	1.60421594860186	0.267025267804762
ENSG00000008838	MED24	0.771225857089163	0.771287902365988	8.45953494031622	0.263303056578152
ENSG00000008853	RHOBTB2	0.787367843883399	0.788672504024717	3.95738337856965	0.229512068091128
ENSG00000008869	HEATR5B	-0.29791957264128	-0.29860631486977	3.79349866238155	0.702047996281558
ENSG00000008952	SEC62	0.328078188747277	0.328106334820598	8.59249201516369	0.671154749669595
ENSG00000008988	RPS20	-0.216854832286992	-0.216859906176213	10.3975411478433	0.783785121846628
ENSG00000009307	CSDE1	0.273509142821941	0.273516864851951	10.0599574636925	0.725277666087457
ENSG00000009335	UBE3C	-0.194355159257007	-0.194428017255694	6.22923142067129	0.806068529081427
ENSG00000009413	REV3L	0.337902368888849	0.338008546488846	6.73294474201594	0.661120671505668
ENSG00000009780	FAM76A	-0.0729695181404594	-0.073066950355433	4.75208928400639	0.927589161390539
ENSG00000009830	POMT2	0.199006947642337	0.19911076910967	5.57704009010043	0.799453219292457
ENSG00000009844	VTA1	-0.211705178545765	-0.21180665238015	5.94409270807545	0.788726747440106
ENSG00000009954	BAZ1B	0.01321160295332	0.0132125098562769	8.86926931468701	0.98647726580844
ENSG00000010017	RANBP9	0.189185108886319	0.189482488337416	4.3588242300142	0.809541339824196
ENSG00000010030	ETV7	1.89380460836948	1.89795553517208	4.95310008097989	0.000147627449186347
ENSG00000010072	SPRTN	-0.188977811497096	-0.189316910282424	4.26882157531368	0.811266655816855
ENSG00000010165	METTL13	0.00429640627390157	0.00429608531587296	4.94511186273637	0.994968549992366
ENSG00000010219	DYRK4	0.0115873645625531	0.011621203247632	3.20231231057582	0.988103218648288
ENSG00000010244	ZNF207	0.161254374707426	0.161294064364089	7.08423174627678	0.839359398981926
ENSG00000010256	UQCRC1	-0.490854508232205	-0.491308860783749	5.1224110627392	0.50958379517499
ENSG00000010270	STARD3NL	0.31393528852726	0.314446145119908	4.3324134280505	0.685493237831225
ENSG00000010278	CD9	0.230695867626846	0.23070770553309	9.28008022389947	0.775487210163289
ENSG00000010292	NCAPD2	-0.0994081506136168	-0.0994329538691319	7.01744219565704	0.901597958353839
ENSG00000010295	IFFO1	-0.622811594127682	-0.623101402894291	5.77876634055082	0.38020671102966
ENSG00000010318	PHF7	-0.525888359696745	-0.527694994035556	3.52098601126874	0.475948449874962
ENSG00000010322	NISCH	-0.372271064879906	-0.372711316714373	4.42157123822852	0.628315040758405
ENSG00000010404	IDS	0.0477766467791489	0.0478470221076959	4.716287496054	0.951384037931299
ENSG00000010539	ZNF200	0.074286739239543	0.0744569436240745	3.82310406217862	0.924967012979464
ENSG00000010626	LRRC23	-0.00854864774317373	-0.00857347805136681	4.10357003423587	0.992605099305767
ENSG00000010704	HFE	-0.445651738427121	-0.448738749967178	2.51918541516602	0.557969550466529
ENSG00000010803	SCMH1	-0.620177590865864	-0.620922357419441	4.54410652144991	0.383106903849838
ENSG00000010810	FYN	0.264389025836541	0.264533645469672	5.88765227770357	0.734519134597011
ENSG00000010818	HIVEP2	1.33247832912611	1.33385562379441	6.17128787680285	0.00196968209067839
ENSG00000011007	ELOA	0.383279180533231	0.383464297342407	5.98023734751976	0.618071337611674
ENSG00000011009	LYPLA2	0.0831440820222639	0.083165459544065	6.75750147914223	0.915367641218462
ENSG00000011021	CLCN6	0.697031551223566	0.699134958433385	3.46314560262837	0.313824891251181
ENSG00000011028	MRC2	-0.939896770209189	-0.940887769505134	5.1550420491941	0.123844158572998
ENSG00000011105	TSPAN9	-0.455561045439556	-0.455858831781077	5.54184270951873	0.545464399882277
ENSG00000011114	BTBD7	-0.386361853988322	-0.386453580713295	6.73188562341255	0.615326995282743
ENSG00000011132	APBA3	0.107575892583754	0.108056408051192	2.88555062532024	0.891759029393889
ENSG00000011143	MKS1	-0.182281821149872	-0.1832043650415	2.34637125839087	0.817480236443678
ENSG00000011198	ABHD5	0.550544688501613	0.551769358100948	4.16105964453091	0.449389355828171
ENSG00000011243	AKAP8L	0.0484373880707503	0.0485004224044742	4.65150795711726	0.950529957336787
ENSG00000011258	MBTD1	0.423899597277916	0.425506957359855	3.47109954004379	0.575272016241722
ENSG00000011260	UTP18	0.277296215151601	0.277400526045402	6.51128686413923	0.721622234725308
ENSG00000011275	RNF216	0.0759105115787876	0.0759470652748895	5.88835122903519	0.924744735301153
ENSG00000011295	TTC19	-0.0952235673617919	-0.0952390699332293	7.30158224334621	0.906170595264879
ENSG00000011304	PTBP1	-0.263513156882794	-0.263542564437075	8.02181598651704	0.737069898737043
ENSG00000011376	LARS2	0.359321777819149	0.359819269322443	4.51423485588385	0.640264629483524
ENSG00000011405	PIK3C2A	-0.125064203025764	-0.125070569716281	9.05402788754231	0.875879154512187
ENSG00000011422	PLAUR	1.69710754064152	1.69804663174947	6.60940976407447	0.000105971094496687
ENSG00000011426	ANLN	-0.00645711959962168	-0.00645798624899768	7.90336113174428	0.994607847852157
ENSG00000011451	WIZ	0.0867858581352247	0.0868625125328751	4.97266185517816	0.912570898297186
ENSG00000011454	RABGAP1	-0.0428968863760679	-0.0429065555599706	7.09128197052399	0.958260634283539
ENSG00000011478	QPCTL	-0.395043671793533	-0.400831050616726	1.56221221760629	0.643758483317368
ENSG00000011485	PPP5C	-0.0973436335162449	-0.0976331095220614	3.51400267205883	0.903044957028306
ENSG00000011523	CEP68	-0.546549075785287	-0.54765342473457	3.83897625559102	0.454974958116329
ENSG00000011566	MAP4K3	0.327722897974195	0.328294649728041	4.38415302827027	0.671134728533813
ENSG00000011638	TMEM159	-0.76901352112977	-0.774282544858853	2.6592989346296	0.274078955971046
ENSG00000012048	BRCA1	-0.0136276944710577	-0.0136315765827788	6.88974724325208	0.987254476785293
ENSG00000012061	ERCC1	-0.338287999198374	-0.339243790712297	3.8312444422499	0.661306799036135
ENSG00000012171	SEMA3B	-0.688168274558466	-0.697080310598352	1.65703346102677	0.371218598059228
ENSG00000012174	MBTPS2	0.0604833221395751	0.0606050734456146	3.65063013610947	0.938730747270983
ENSG00000012232	EXTL3	0.380123140590917	0.381653604942015	3.00023375825336	0.618977547663986
ENSG00000012660	ELOVL5	0.436078124193753	0.436221197430991	6.64351497979893	0.570579828843466
ENSG00000012779	ALOX5	0.607448831079207	0.616051091653615	1.95527687749694	0.462556613592788
ENSG00000012822	CALCOCO1	0.212142612608112	0.212568041959788	3.99477446288469	0.786732126378383
ENSG00000012963	UBR7	-0.808530138218986	-0.809203684136737	5.37601674584733	0.205567587086759
ENSG00000012983	MAP4K5	0.0873641255559623	0.0873981978378694	6.43191212898099	0.913803223108611
ENSG00000013275	PSMC4	-0.0146986998658328	-0.0147047837219718	6.18647157744831	0.986361324235283
ENSG00000013288	MAN2B2	0.0269709279530729	0.0269977290854517	5.36608356823648	0.972337727376502
ENSG00000013297	CLDN11	-0.0683265478162669	-0.0683367901694999	7.45517677274747	0.932754996525935
ENSG00000013306	SLC25A39	-0.292397624765586	-0.292560470914028	5.64968252711921	0.708533141779188
ENSG00000013364	MVP	0.487541344235982	0.487761117355167	6.09584083210482	0.511617068425426
ENSG00000013374	NUB1	1.13620547986139	1.13631359351712	8.95444752200851	0.0172536256603013
ENSG00000013375	PGM3	0.431163793847518	0.431434821066621	5.70574522574243	0.570340643675651
ENSG00000013392	RWDD2A	0.440668056596886	0.443275060149742	2.84428418523415	0.563244901058227
ENSG00000013441	CLK1	-0.248862887893665	-0.248985426886217	6.37280490685448	0.75157497844103
ENSG00000013503	POLR3B	-0.200365882097294	-0.200767317000508	3.90480108600907	0.799868686355479
ENSG00000013561	RNF14	-0.512653627302138	-0.512880055588146	5.98456644680708	0.490259161565918
ENSG00000013573	DDX11	-0.0195354964437112	-0.0195478490401097	5.41324204561213	0.981241235706714
ENSG00000013583	HEBP1	-0.314303447967477	-0.314473720626832	5.84370194958409	0.68646838286581
ENSG00000013588	GPRC5A	-0.0671184659253684	-0.0671238977699272	8.25046681263195	0.933993228763338
ENSG00000013810	TACC3	-0.441289669777588	-0.441419417978995	6.59423109752457	0.560452062086227
ENSG00000014123	UFL1	0.269581717778107	0.269843525106114	5.01276484066876	0.729342927860405
ENSG00000014138	POLA2	-0.0858531373064911	-0.0859720270070752	4.49503473137061	0.914712922256111
ENSG00000014164	ZC3H3	-0.317147541337284	-0.320158282339111	2.09293687463312	0.684915386490412
ENSG00000014216	CAPN1	-0.570839341095281	-0.571247091245448	5.25556447561852	0.431097254106773
ENSG00000014641	MDH1	-0.185965674537928	-0.186015685414877	6.89077435734553	0.814499113848933
ENSG00000014824	SLC30A9	-0.218621075714555	-0.218710955939687	6.24869740155596	0.781787836893651
ENSG00000014914	MTMR11	1.01284686555836	1.01809198584083	3.27869839433128	0.101368872850296
ENSG00000014919	COX15	-0.0748400739597873	-0.0749091625074376	5.0301968680975	0.926081704686084
ENSG00000015133	CCDC88C	-0.0656342179435786	-0.0656746661920596	5.33682825627048	0.935203156645165
ENSG00000015153	YAF2	0.00137387660397981	0.00137145575229553	5.17004909723767	0.998138530609751
ENSG00000015171	ZMYND11	-0.151076244940635	-0.151126015539315	6.47359661703569	0.85000847969275
ENSG00000015475	BID	0.604452246098718	0.605041653383296	5.12671272061381	0.395093042903983
ENSG00000015532	XYLT2	-0.594857749789713	-0.595360747412109	4.88527515674255	0.408044814894113
ENSG00000015676	NUDCD3	-0.683814996739216	-0.684045698196682	6.18888675287262	0.319922177839825
ENSG00000016864	GLT8D1	-0.715925577273199	-0.7172930220822	4.24311795492067	0.300573747863314
ENSG00000017260	ATP2C1	0.0513959261284641	0.0514462251583835	5.05221485050631	0.948278241454825
ENSG00000017483	SLC38A5	0.662107559214913	0.66267268528858	5.85468776685065	0.343530731442951
ENSG00000017797	RALBP1	-0.17185902107002	-0.171887336270996	7.56109705515501	0.828887073787267
ENSG00000018189	RUFY3	0.311854951761184	0.312158736270678	5.05922577487666	0.687218505861309
ENSG00000018408	WWTR1	-0.0306020590810532	-0.0306120294708156	6.61611134825772	0.970330659614753
ENSG00000018510	AGPS	-0.126354166442571	-0.126440214639061	5.46140003574815	0.874280744534589
ENSG00000018610	CXorf56	0.0288329758694441	0.0288902444011285	3.7653721670991	0.97066817354426
ENSG00000018699	TTC27	0.577453554623544	0.578799995904343	3.78088125326262	0.42464421064117
ENSG00000019144	PHLDB1	0.327089029391629	0.327675268035845	3.76557072465645	0.67174227702092
ENSG00000019485	PRDM11	-1.02312538482141	-1.02589079445045	3.91327256210626	0.097899737038601
ENSG00000019582	CD74	2.97376328164334	3.12158909530342	1.83443809427725	0.000537974813252381
ENSG00000019995	ZRANB1	-0.568179552635438	-0.568998564498814	4.65738434701442	0.432844767149563
ENSG00000020129	NCDN	0.228367610349174	0.228762075378327	4.05276036998501	0.770368781638916
ENSG00000020256	ZFP64	-0.735291106552751	-0.738188286793782	3.01013936613042	0.289918999081817
ENSG00000020426	MNAT1	0.272228144641343	0.272427530147985	5.53720960468872	0.726729968715628
ENSG00000020577	SAMD4A	0.578103519703592	0.578549825020469	5.53297126620488	0.420922061816557
ENSG00000020633	RUNX3	0.894410509779376	0.899200707993609	3.7324129704805	0.166520293089002
ENSG00000020922	MRE11	-0.275227484744632	-0.275300804047287	6.64927463448896	0.725382604187755
ENSG00000021355	SERPINB1	0.169077454624794	0.169204614161207	5.63599226266859	0.829908617532991
ENSG00000021574	SPAST	-0.523422238790453	-0.524145698343754	4.57859009098097	0.477116534747598
ENSG00000021762	OSBPL5	-0.535012443751355	-0.535522395831799	4.99296085357174	0.465875097628835
ENSG00000021776	AQR	-0.019343185152327	-0.0193557320045523	5.76219493261183	0.981449827959294
ENSG00000022267	FHL1	-0.66488230999543	-0.665182980218079	6.0507974830877	0.336827502653835
ENSG00000022277	RTF2	-0.168519616877587	-0.168568095600715	6.70088460066899	0.83195284893754
ENSG00000022840	RNF10	-0.019595323737643	-0.019598563928225	7.4126320253476	0.981585574635774
ENSG00000023041	ZDHHC6	0.226712787572444	0.226826914541793	6.14332710101182	0.772116708671558
ENSG00000023171	GRAMD1B	0.560861503393221	0.561418698280653	4.9915858476806	0.438276816588732
ENSG00000023191	RNH1	0.0160776067458679	0.0160846884864819	6.12443224737587	0.983629617645168
ENSG00000023228	NDUFS1	-0.320168538019323	-0.320281264625966	6.45256244626168	0.680743235894485
ENSG00000023287	RB1CC1	0.232938952906862	0.232984664567725	7.5144382393089	0.765761613698674
ENSG00000023318	ERP44	0.275608519722931	0.275748718883787	6.11296462536155	0.723332873124961
ENSG00000023330	ALAS1	0.53144673837579	0.532365662625853	4.26399471170318	0.473523259491926
ENSG00000023445	BIRC3	2.36516490750139	2.36628474980589	7.60146987111618	1.28015666761857e-13
ENSG00000023516	AKAP11	0.0974869291761392	0.0975493325067139	5.5686176922205	0.901806856703921
ENSG00000023572	GLRX2	-0.189159757643161	-0.18936039156518	5.02325232709517	0.811351460192192
ENSG00000023608	SNAPC1	-0.0652008608903908	-0.0652056651221917	8.86112905839907	0.936540944211528
ENSG00000023697	DERA	-0.306658866867347	-0.30712944516667	4.51437658749807	0.694274179603687
ENSG00000023734	STRAP	-0.35368031874496	-0.353774897133425	6.8418253741123	0.648048776831479
ENSG00000023839	ABCC2	0.852029257108275	0.896821357123003	1.04863439514646	0.343387471166465
ENSG00000023902	PLEKHO1	0.0493682301934126	0.0493806354266856	7.08775164345318	0.949658124980183
ENSG00000023909	GCLM	-0.567205546986839	-0.567305080932121	7.52295887218553	0.433709874232359
ENSG00000024048	UBR2	0.055235813277582	0.055261447805207	6.09620215287539	0.94522943417874
ENSG00000024422	EHD2	0.0782038043699078	0.0782262699482886	6.36240907728548	0.920650177068987
ENSG00000024526	DEPDC1	-0.566092023569422	-0.566382738010873	5.87487647651381	0.43430611444367
ENSG00000024862	CCDC28A	-0.185520907596844	-0.185655207997366	5.55741601688135	0.814896140184109
ENSG00000025156	HSF2	-0.429951096504075	-0.430181557630805	6.03341953819538	0.571590575948981
ENSG00000025293	PHF20	-0.194514563196817	-0.19458791573301	6.15105169536835	0.805918596374724
ENSG00000025434	NR1H3	-0.54907014658795	-0.55431378193609	2.1028520296145	0.465579451820869
ENSG00000025708	TYMP	1.72486755708721	1.72542370953113	7.32507793131547	5.20285130073965e-06
ENSG00000025770	NCAPH2	-0.753624048137499	-0.753948429258096	5.84339200277731	0.27162412310159
ENSG00000025772	TOMM34	-0.160930366299975	-0.161017467618105	5.78579513795327	0.839559218282043
ENSG00000025796	SEC63	0.161326591084377	0.161357816529681	7.3247622836182	0.839492157769849
ENSG00000025800	KPNA6	-0.0270986069667047	-0.0271021441304307	7.71147771766421	0.973902471672364
ENSG00000026025	VIM	0.427377138855213	0.427398951833391	9.43550118534763	0.573716242895209
ENSG00000026103	FAS	0.882155714567469	0.88813495765676	3.37995140748617	0.183634395095035
ENSG00000026297	RNASET2	0.273485127237035	0.274815792653534	2.52965023722747	0.725354864290136
ENSG00000026508	CD44	2.28520154815112	2.28565519034741	7.68974972400881	1.16803151352043e-14
ENSG00000026652	AGPAT4	-0.180446408448258	-0.181073352305091	3.03454257918742	0.819575926654414
ENSG00000026950	BTN3A1	0.99792237448292	0.999106368791379	5.10096191706922	0.0752905781023269
ENSG00000027001	MIPEP	-0.0415194186294979	-0.0416444278156507	3.32223522469829	0.958838539285965
ENSG00000027075	PRKCH	0.12994500843565	0.130019995059074	5.91844834156502	0.869995298020307
ENSG00000027697	IFNGR1	0.0256346898072119	0.025663447123251	4.8965720864438	0.972955864802432
ENSG00000027847	B4GALT7	-0.0146034941277081	-0.0146140779543844	5.18401908746391	0.986141802035241
ENSG00000027869	SH2D2A	0.845919992864061	0.85192308064388	1.77416386804882	0.236399190736813
ENSG00000028116	VRK2	0.213440889037883	0.213612197448675	5.38584279009264	0.785358037273532
ENSG00000028137	TNFRSF1B	0.796825695229741	0.796998930327327	7.02187039004389	0.219411329430024
ENSG00000028203	VEZT	0.26668686864786	0.266808784362638	6.17848502401862	0.732209641850353
ENSG00000028277	POU2F2	4.39076020943738	4.39917358801653	5.24798720541922	8.84378365721641e-23
ENSG00000028310	BRD9	-0.143137180972231	-0.143180214241557	6.35834281423847	0.857568169765842
ENSG00000028528	SNX1	0.0693375697144435	0.0693520176127343	7.06525743389159	0.929088655821015
ENSG00000028839	TBPL1	-0.179317285170216	-0.180114162217329	3.00372186671731	0.820160402006685
ENSG00000029153	ARNTL2	0.265099871760021	0.265548998626818	4.62654745872637	0.733815187379758
ENSG00000029363	BCLAF1	0.185422630710432	0.185450063015982	7.76645236181628	0.813919325557126
ENSG00000029364	SLC39A9	-0.14783301012037	-0.147944110634071	5.30700053789462	0.852661763784895
ENSG00000029639	TFB1M	0.339327058347854	0.340589923022194	3.23658933504388	0.659430977256592
ENSG00000029725	RABEP1	0.182384377194081	0.182432410702434	6.76924067505857	0.816486119321688
ENSG00000029993	HMGB3	-0.48574012894786	-0.48611998375208	5.20426443492424	0.514790046143076
ENSG00000030066	NUP160	0.049440565819509	0.0495169113506795	4.44468907855057	0.949673989931487
ENSG00000030110	BAK1	0.0723510342132441	0.0724561322538865	4.26547434564494	0.926274279909346
ENSG00000030419	IKZF2	-0.384944655060338	-0.386364065576813	3.51515758317641	0.615251799883478
ENSG00000030582	GRN	-0.0805093679539534	-0.0805213527713875	7.87974910633023	0.921112692872122
ENSG00000031003	FAM13B	-0.222886357371302	-0.223327589052439	4.02157941913279	0.777432812865135
ENSG00000031081	ARHGAP31	0.284541995675167	0.284737667503489	5.4812834956104	0.714006485358452
ENSG00000031691	CENPQ	-0.360954833040487	-0.361149856419532	6.25895804702225	0.640096019571342
ENSG00000031698	SARS	0.192399396519007	0.192440420263431	7.18479720648569	0.80636136876171
ENSG00000031823	RANBP3	-0.041456176304518	-0.0415422091116394	4.05310269375598	0.959138391521307
ENSG00000032219	ARID4A	-0.230389993186196	-0.230450218207602	6.89054058854085	0.769999269829302
ENSG00000032389	EIPR1	-0.477826994529764	-0.47896474997893	3.80542236584889	0.522609849383607
ENSG00000032444	PNPLA6	-0.479475544057968	-0.481540635704017	2.93072644953838	0.522432676650678
ENSG00000032742	IFT88	-0.115059380558852	-0.115327454181582	3.94294061239244	0.885135144189683
ENSG00000033011	ALG1	-0.34864596446115	-0.350816800976871	2.20168127898773	0.652087657420629
ENSG00000033030	ZCCHC8	0.104748784300163	0.104831758340051	5.49712744111177	0.894992807281055
ENSG00000033050	ABCF2	0.205772050164978	0.205943542957137	5.15292054968003	0.793114098150616
ENSG00000033100	CHPF2	-0.214184775469113	-0.215670046456571	2.46703815794428	0.784808933086775
ENSG00000033170	FUT8	0.651070855907391	0.651839047405954	4.82551767760263	0.350087697439155
ENSG00000033178	UBA6	0.603871509686774	0.604070395339519	6.78843387654995	0.394899952726448
ENSG00000033327	GAB2	-0.679162766228708	-0.679946193142692	4.66794777284941	0.328465711805689
ENSG00000033627	ATP6V0A1	0.0371166914104867	0.0371453995792617	5.4213498418846	0.962314344804549
ENSG00000033800	PIAS1	0.0429169100699962	0.0429418707213314	5.67570405049315	0.957046486925011
ENSG00000033867	SLC4A7	0.570389710616278	0.570723571006412	5.788136090141	0.428487075261671
ENSG00000034053	APBA2	-0.66965279356093	-0.674134127015058	2.07857899775804	0.356711363096599
ENSG00000034152	MAP2K3	0.942374233503677	0.942887870939283	5.94986698455555	0.139969713608727
ENSG00000034510	TMSB10	0.091479279388201	0.0914867090332165	8.60919829815392	0.908671522329034
ENSG00000034533	ASTE1	0.200856803782057	0.202625751175176	2.1831845660704	0.799593021272629
ENSG00000034677	RNF19A	-0.197713643487847	-0.197860581036041	5.74350741673866	0.802662252013407
ENSG00000034693	PEX3	-0.165709792611699	-0.1662318620134	3.5283618678224	0.834290819984526
ENSG00000034713	GABARAPL2	0.118320022150852	0.118356851718576	6.87118964820083	0.880612875264513
ENSG00000035115	SH3YL1	-0.419290433501912	-0.421800064238952	2.60736371815286	0.582108464689826
ENSG00000035141	FAM136A	-0.461411552781246	-0.461847480478015	5.02070149145691	0.539246663245341
ENSG00000035403	VCL	-0.179355450973041	-0.179393968465223	7.23657669285484	0.821093493639619
ENSG00000035499	DEPDC1B	-0.778371282609278	-0.78043546394098	3.45639997269566	0.246156529993697
ENSG00000035664	DAPK2	-0.937582379429773	-0.949430176725249	1.71561641207966	0.206759071614668
ENSG00000035681	NSMAF	0.597818613198952	0.598573927260235	4.71865061687117	0.402034710781464
ENSG00000035687	ADSS	0.567406825369409	0.567593025958997	6.57861603647356	0.431261533912273
ENSG00000035862	TIMP2	-0.331687625088345	-0.331702045101904	9.31944387489267	0.669598484057251
ENSG00000035928	RFC1	-0.00482279246442801	-0.00482349647441809	7.80370099562213	0.996104457702093
ENSG00000036054	TBC1D23	0.154426846017121	0.154569568251219	5.20360509923028	0.844607800191358
ENSG00000036257	CUL3	0.501300225008711	0.501711933058091	5.25994242363603	0.497785681351145
ENSG00000036448	MYOM2	0.775610975178173	0.793884300747271	1.7593932835385	0.325350870519062
ENSG00000036549	AC118549.1	0.100885279975974	0.100936925966794	6.0043503657551	0.90043380687436
ENSG00000037042	TUBG2	-0.178526353708452	-0.179085695987655	3.44460303715674	0.821337582059632
ENSG00000037241	RPL26L1	0.159918343349696	0.160032285471411	5.62998539641085	0.839052085145373
ENSG00000037474	NSUN2	0.168025894780546	0.168129884846867	5.69252169725733	0.830822044197938
ENSG00000037637	FBXO42	-0.349681621772112	-0.350462052540705	3.65173954458147	0.650383822620694
ENSG00000037749	MFAP3	0.358465903334074	0.35962849893884	3.36570073799186	0.640294842306654
ENSG00000037897	METTL1	0.749998704624858	0.750586150905021	4.97545897777346	0.270616477224509
ENSG00000038002	AGA	-0.0263566649240905	-0.0263883776267134	4.2567549676404	0.97428012560034
ENSG00000038210	PI4K2B	0.452416062697918	0.453806360370261	3.82962531745799	0.547477500288221
ENSG00000038219	BOD1L1	0.299831152608784	0.29987171646075	7.87520958645649	0.699167761253478
ENSG00000038274	MAT2B	-0.0241045399573213	-0.0241223233526994	5.73161255927337	0.9767480172904
ENSG00000038358	EDC4	0.594869304284135	0.602640946958635	1.54044072221788	0.443904245208512
ENSG00000038382	TRIO	0.567114643770103	0.56727124993678	6.76450488723896	0.431518163382285
ENSG00000038532	CLEC16A	-0.29047438545865	-0.291066363946948	3.8313362010502	0.709665815341424
ENSG00000039123	MTREX	0.101323328680482	0.101339546374048	7.31962798705527	0.898161804086582
ENSG00000039139	DNAH5	1.2899445211861	1.30224442183005	2.31943558839389	0.0378333407076173
ENSG00000039319	ZFYVE16	-0.072832504262835	-0.0728714914918437	5.97729313324287	0.92807785542696
ENSG00000039523	RIPOR1	0.736555007355653	0.736943505839663	5.99388949540618	0.266966934484365
ENSG00000039560	RAI14	0.303408170970945	0.303443186636902	8.13423484002555	0.695614727295142
ENSG00000039650	PNKP	0.11722574896509	0.117315645446148	4.97859365763315	0.881477715497422
ENSG00000040199	PHLPP2	0.210431700600194	0.21111858170177	3.3401032746734	0.788471453554144
ENSG00000040275	SPDL1	-0.624053583789577	-0.624128755252581	7.83835641298887	0.376584096958126
ENSG00000040341	STAU2	-0.693967215066666	-0.694673013424304	4.84672743809783	0.310581926247524
ENSG00000040487	PQLC2	0.0571006108397983	0.0571844210076246	4.39900536394645	0.942274291756873
ENSG00000040531	CTNS	0.214500116749295	0.214784669943287	4.39134115186345	0.78414220823651
ENSG00000040608	RTN4R	-1.19260798142098	-1.20138756759646	2.29537407587736	0.0625090160749571
ENSG00000040633	PHF23	0.215474284400333	0.21557210325761	5.90776120372153	0.783333732815104
ENSG00000040933	INPP4A	-0.753204659189317	-0.755176604571514	3.51374429033912	0.270269430076714
ENSG00000041353	RAB27B	1.23376346499971	1.24743269519416	1.68620883039205	0.110206224826142
ENSG00000041357	PSMA4	0.769673681977753	0.769763010635045	8.31177836245281	0.23529301126848
ENSG00000041802	LSG1	0.153242812213863	0.153281317758302	6.88529964442988	0.845948051293344
ENSG00000041880	PARP3	0.0237447712388045	0.0237727375831231	4.93896373445506	0.975087620833644
ENSG00000041988	THAP3	-0.0250127864234354	-0.0250350077400711	4.64810300529729	0.976290129465962
ENSG00000042062	RIPOR3	2.32618096913878	2.3330961656555	3.99205456290441	6.1646161554668e-05
ENSG00000042088	TDP1	0.00881768982082979	0.00882971517902554	4.84457492537213	0.990648346049731
ENSG00000042286	AIFM2	0.339996793322329	0.340181069135083	5.85623079216375	0.659485083787957
ENSG00000042317	SPATA7	-0.372942749914179	-0.375707353905791	2.2657305529735	0.629054609397167
ENSG00000042429	MED17	0.0815928913859119	0.0817207365571966	4.54359901520929	0.917830081958603
ENSG00000042445	RETSAT	-0.662755743116297	-0.663002561585166	6.20063373713479	0.33915770376825
ENSG00000042493	CAPG	-0.777119695971351	-0.77736636750888	6.64194840776417	0.256773222289048
ENSG00000042753	AP2S1	-0.371026868963474	-0.371075679188476	7.67643123271369	0.631316288524992
ENSG00000043093	DCUN1D1	0.0315364717730216	0.0315716233862126	4.60297469279036	0.967675715366681
ENSG00000043143	JADE2	0.316092695187218	0.316245272743873	6.17522675591004	0.683052478987183
ENSG00000043514	TRIT1	-0.18371385884358	-0.184213421226258	3.70092234789751	0.816289955807374
ENSG00000043591	ADRB1	-0.041666501037405	-0.0416952329907992	5.27628567267161	0.959130086755466
ENSG00000044090	CUL7	-0.0781943130102631	-0.0788901001863866	2.25663162248607	0.920811676064096
ENSG00000044115	CTNNA1	0.332973942613963	0.33303676291699	7.45779827870829	0.666383055102113
ENSG00000044446	PHKA2	-0.770548430795111	-0.773846643057629	3.05403254973639	0.260863330842852
ENSG00000044459	CNTLN	-0.169855418801921	-0.169900317829106	7.00668894244135	0.830609824082131
ENSG00000044574	HSPA5	0.938581520822854	0.938598109651209	10.6717076017121	0.110329102177163
ENSG00000046647	GEMIN8	-0.488221702934867	-0.49016040676136	3.06319465093298	0.515621295168513
ENSG00000046651	OFD1	0.535004816146647	0.535346677951669	5.94764263885161	0.463882069199381
ENSG00000047056	WDR37	0.125835929822122	0.126364284941828	2.82252633010199	0.873659107472491
ENSG00000047188	YTHDC2	-0.195069346421346	-0.195214970360895	5.28687286751844	0.805383096724971
ENSG00000047230	CTPS2	-0.66152512343705	-0.663328211465197	3.63577868545814	0.346819804223701
ENSG00000047249	ATP6V1H	-0.135995491165485	-0.1361278189726	5.15640570024625	0.864876067780166
ENSG00000047315	POLR2B	0.554171223095462	0.554460847251387	6.03943346290285	0.444641859801969
ENSG00000047346	FAM214A	0.170898679463654	0.171146243563283	4.5996859459074	0.827888650411638
ENSG00000047410	TPR	0.36057425927411	0.360594512989274	9.18234965332252	0.640189068661557
ENSG00000047457	CP	-3.1675886894838	-144269482.13701	0.275091448804902	0.0896984561809796
ENSG00000047578	KIAA0556	0.450450927176192	0.452118157528699	3.07358619400986	0.549689033965001
ENSG00000047579	DTNBP1	0.214293500658257	0.214425036263449	5.7095924602811	0.784561497477744
ENSG00000047621	C12orf4	0.0181397889649597	0.0181467927052188	6.20931480919815	0.98174202282432
ENSG00000047634	SCML1	0.332712684826797	0.334534806885789	3.06378971410046	0.670578945748839
ENSG00000047644	WWC3	-0.359988629242014	-0.360163661914113	6.09895658247403	0.641479000963234
ENSG00000047648	ARHGAP6	-0.208561923381046	-0.209665451721389	2.90602214661262	0.790560059730561
ENSG00000047849	MAP4	-0.0175327809514353	-0.0175342621703658	8.48089106327769	0.983448659431955
ENSG00000047932	GOPC	-0.0254247798867327	-0.025437800139684	6.00866921200865	0.975403921682315
ENSG00000048028	USP28	0.517838494321485	0.51837054658591	5.19224249537559	0.481130559346759
ENSG00000048052	HDAC9	2.33049684024068	2.34102852752492	4.68996935078636	1.57939298470135e-07
ENSG00000048140	TSPAN17	-0.633219987839495	-0.634121243326615	4.35706788613723	0.372238514437647
ENSG00000048162	NOP16	0.449759456263524	0.450151090548945	5.12865123530268	0.550076988097504
ENSG00000048392	RRM2B	0.167794082203883	0.168044089349696	4.50922215957916	0.831038858595955
ENSG00000048405	ZNF800	0.0623751161241169	0.0624597330498342	4.49088475622755	0.936813545916564
ENSG00000048471	SNX29	-0.101908959275379	-0.102341354967502	2.71044694262365	0.898186965475943
ENSG00000048544	MRPS10	-0.204952445707667	-0.205025270896289	6.21743593712143	0.795467691761616
ENSG00000048649	RSF1	0.269958063806956	0.269991637613816	7.95959838182516	0.728825271234895
ENSG00000048707	VPS13D	-0.208076592067234	-0.208274631280852	4.971005566324	0.792364776955093
ENSG00000048828	FAM120A	-0.26196917293454	-0.261979998482902	9.41504811513627	0.738737925844583
ENSG00000048991	R3HDM1	-0.151753608830291	-0.151886760837993	5.14145314207781	0.848725325388275
ENSG00000049130	KITLG	1.75353552591326	1.75672655325605	3.91212292836429	0.000253397640639844
ENSG00000049167	ERCC8	-0.19162076646226	-0.194094743165114	1.84490955666843	0.809234062361029
ENSG00000049192	ADAMTS6	1.75065230623439	1.75274530984146	5.05909429398315	0.000509225860511947
ENSG00000049239	H6PD	-0.561244117866125	-0.562576099330116	3.8800507384886	0.441236347059269
ENSG00000049245	VAMP3	0.17649200335461	0.176562682550139	6.21752720263363	0.822711069565562
ENSG00000049246	PER3	-0.113450089850379	-0.113823038591432	3.45589125919014	0.886526463667269
ENSG00000049249	TNFRSF9	2.57261583865938	2.73299026016202	1.17482068065871	0.00454735987345514
ENSG00000049323	LTBP1	0.374832790947249	0.375438060590234	4.34185255737335	0.624498517942597
ENSG00000049449	RCN1	0.609677459678403	0.610179285062435	5.57468938328631	0.389976637563997
ENSG00000049541	RFC2	-0.42333892111944	-0.42368517504771	5.31954727535369	0.580186036921086
ENSG00000049618	ARID1B	-0.002393726873735	-0.00239457872312166	5.92570926651088	0.99842460406222
ENSG00000049656	CLPTM1L	-0.166790112303782	-0.166830615046182	6.96212319370834	0.833774919798644
ENSG00000049759	NEDD4L	1.09079728878918	1.09095853443442	7.76228999871521	0.0274547208221362
ENSG00000049769	PPP1R3F	-0.500528641254253	-0.516934084232207	0.889974490106588	0.540204409357221
ENSG00000049860	HEXB	0.388325178991058	0.388668775057526	5.35020130543032	0.611243309712179
ENSG00000049883	PTCD2	-0.044562784680087	-0.0446912381587002	3.32261940763907	0.955990732456868
ENSG00000050165	DKK3	-0.0566709823801376	-0.0567264300143215	5.46488640237512	0.943971011580621
ENSG00000050327	ARHGEF5	-0.805653171448703	-0.807267904529505	4.2144495779919	0.244680019263073
ENSG00000050344	NFE2L3	0.570636712085596	0.570942481265862	6.61799741657239	0.428127870817579
ENSG00000050393	MCUR1	0.0241649712581943	0.0241872556548417	5.20164980676413	0.975645995646161
ENSG00000050405	LIMA1	0.54134500655202	0.541380981868811	9.31800737297799	0.457416229567813
ENSG00000050426	LETMD1	0.0808844862272664	0.0810051205440291	4.5465025195474	0.918501021926099
ENSG00000050748	MAPK9	-0.724484498752212	-0.726210757580501	3.74032533442462	0.293353694157706
ENSG00000050820	BCAR1	-0.0523161695029869	-0.0523496716605539	5.56397554845295	0.948504613867586
ENSG00000051009	FAM160A2	0.200501353017457	0.200827873185895	4.14685544646158	0.798325497875028
ENSG00000051108	HERPUD1	0.218283515083491	0.218439974479591	5.76122461987603	0.780504606376067
ENSG00000051128	HOMER3	-0.784669997575005	-0.784842814024382	7.13602479032791	0.237668373731857
ENSG00000051180	RAD51	-0.240155953458306	-0.240286619886566	5.72604032204765	0.760330677945289
ENSG00000051341	POLQ	0.284366454763939	0.284552450057429	5.35835448730332	0.714600945239225
ENSG00000051382	PIK3CB	-0.245402210667698	-0.245861985077604	3.95890071049002	0.754839499397593
ENSG00000051596	THOC3	-0.84411234301249	-0.853991182258344	1.64323329447359	0.268019453617291
ENSG00000051620	HEBP2	0.425100267116934	0.425182619030393	7.15654754323532	0.581182274128245
ENSG00000051825	MPHOSPH9	0.0713560750974651	0.0714070519480635	5.33119095508451	0.927816543048222
ENSG00000052126	PLEKHA5	-0.635138138362779	-0.636278302323728	4.41829897965932	0.368201199844555
ENSG00000052723	SIKE1	-0.236613205032868	-0.236925459881024	4.61649588537038	0.76435515333424
ENSG00000052749	RRP12	0.696171054305289	0.697113935418935	4.29239709949475	0.308503777841522
ENSG00000052795	FNIP2	0.23090087842307	0.231051987985636	5.62565856035083	0.767969932634777
ENSG00000052802	MSMO1	1.0035310013115	1.00373433787686	7.50167397293512	0.061143906243361
ENSG00000052841	TTC17	0.00904607894767355	0.00904924654573809	6.2060207241936	0.990694929661725
ENSG00000053254	FOXN3	-0.843536380428043	-0.843708880141143	7.09483365771638	0.171010338458054
ENSG00000053371	AKR7A2	-0.925817590912325	-0.92605549091785	6.7255610907545	0.116057848330384
ENSG00000053372	MRTO4	0.196490255534378	0.196539431930965	6.60490281901271	0.802273268334572
ENSG00000053501	USE1	0.195042805711117	0.19570472898494	2.91022690627204	0.80400038015005
ENSG00000053524	MCF2L2	2.27502679894046	2.38398714861258	2.03849929092275	0.00748235577627862
ENSG00000053747	LAMA3	-0.809804486237878	-0.815666847821862	3.28588061513267	0.246485194794829
ENSG00000053770	AP5M1	-0.0206670913664045	-0.020694964358677	4.62254551730375	0.979987460495182
ENSG00000053900	ANAPC4	-0.0537697404843152	-0.0538277348642145	4.71970288409691	0.946893728462642
ENSG00000054116	TRAPPC3	-0.0408950503480374	-0.0409085012253663	6.59560184306804	0.960221192941562
ENSG00000054118	THRAP3	0.335249570222942	0.335288181287859	7.93490136992992	0.664142486373685
ENSG00000054148	PHPT1	0.13441758639658	0.134927551076101	3.12564395777622	0.864729959227908
ENSG00000054219	LY75	-0.0261290563432004	-0.0263334764759766	2.51238227005807	0.973074490240969
ENSG00000054267	ARID4B	0.466589453133253	0.466647660430794	8.04206375421918	0.534521771510756
ENSG00000054282	SDCCAG8	0.285099684673166	0.285433324777789	4.65593276272147	0.713790046822457
ENSG00000054523	KIF1B	-0.304723386868836	-0.304829214488639	6.50459891171072	0.696075804086853
ENSG00000054598	FOXC1	1.92716671097257	1.951405242854	2.81582330308552	0.000571537623612009
ENSG00000054611	TBC1D22A	-0.137734181445766	-0.137835122251941	5.18720321061454	0.862817740036188
ENSG00000054654	SYNE2	0.479053043056587	0.479071916883219	9.69455048348087	0.520083489032243
ENSG00000054793	ATP9A	-0.688283793012984	-0.691087284494879	2.89296430532707	0.329684375343403
ENSG00000054965	FAM168A	-0.433729204594021	-0.43451998566714	3.86783410872114	0.566666583431072
ENSG00000054967	RELT	0.174220754968129	0.174821959692464	3.14018851510341	0.824809777686232
ENSG00000054983	GALC	-0.521795959696111	-0.523449949973014	3.41052678178523	0.481240717214016
ENSG00000055044	NOP58	0.478943971286215	0.479005326891145	7.9870098440711	0.521092869883226
ENSG00000055070	SZRD1	0.120139821313275	0.120182513953924	6.33398722541616	0.879249649835474
ENSG00000055130	CUL1	0.223687589355038	0.223861822403207	5.44125021111013	0.775207875465867
ENSG00000055147	FAM114A2	-0.18119587075527	-0.181511990672888	4.18608885409028	0.819121597056744
ENSG00000055208	TAB2	-0.203401460995221	-0.203494831096634	6.4295716409611	0.796970768075724
ENSG00000055211	GINM1	-0.0780425193050166	-0.0780577903083224	7.40541389221587	0.92387961461603
ENSG00000055332	EIF2AK2	0.478493969524599	0.478535362724522	8.58307181969715	0.521055015149146
ENSG00000055483	USP36	0.511823138905828	0.512032061530581	6.12600803444191	0.487168715454854
ENSG00000055609	KMT2C	-0.055579368506359	-0.0555957404118515	6.65552196388871	0.945525452285554
ENSG00000055917	PUM2	-0.0850698876100153	-0.0851050688903877	6.16739559184935	0.916635257676035
ENSG00000055950	MRPL43	-0.375201243155064	-0.375327625213089	6.43422320026852	0.628194497873705
ENSG00000056050	HPF1	-0.618164398899746	-0.618577374039992	5.52267587624765	0.382812297424436
ENSG00000056097	ZFR	0.162430433688046	0.162471621935663	7.07920185630147	0.836909919940876
ENSG00000056277	ZNF280C	0.677441344175274	0.682009835312662	2.44236792030328	0.358509471840767
ENSG00000056558	TRAF1	4.0927560219547	4.10522176557085	5.33322504355655	6.00092288291866e-18
ENSG00000056586	RC3H2	-0.0171523452155984	-0.0171576210648431	6.76337098579576	0.983721901517488
ENSG00000056972	TRAF3IP2	1.17498380217852	1.17608771531549	5.36381175953307	0.0155590581009994
ENSG00000057019	DCBLD2	0.45208126373684	0.452155449384222	7.45602061993511	0.558127905681921
ENSG00000057252	SOAT1	0.256458165244526	0.256623125595343	5.63050220040204	0.742445974433835
ENSG00000057294	PKP2	-0.426678462886691	-0.427066500084606	5.03726308250199	0.574078449427707
ENSG00000057608	GDI2	0.262069447479005	0.262143094517667	6.75656126662362	0.736742077036568
ENSG00000057663	ATG5	-0.133002482148821	-0.133222001609046	4.6304747790299	0.86741169736873
ENSG00000057704	TMCC3	-0.635443218195299	-0.64151796055991	2.02164271139067	0.393841322220771
ENSG00000057757	PITHD1	-0.228287580264911	-0.228401668320422	5.7791801681221	0.772181026202413
ENSG00000057935	MTA3	-0.536010243003537	-0.536821185764663	4.36350091755753	0.466800845972399
ENSG00000058056	USP13	-0.220846037637223	-0.221030986830756	5.0649237820987	0.779628441522465
ENSG00000058063	ATP11B	-0.378848928621093	-0.379342978142087	4.71577697852041	0.621903762051594
ENSG00000058085	LAMC2	4.35312191417823	4.37992650444556	4.21073582569599	1.37825909162104e-20
ENSG00000058091	CDK14	-0.388040319747817	-0.388403252336976	5.10742976264994	0.612860492471749
ENSG00000058262	SEC61A1	0.103267639265952	0.103280843644203	7.77714170758373	0.896078366669542
ENSG00000058272	PPP1R12A	0.206273229185036	0.206302641703667	7.82946368624662	0.792422979473347
ENSG00000058453	CROCC	-0.664287680785057	-0.666022407789199	3.45345888634993	0.357069149932751
ENSG00000058600	POLR3E	0.366049302527211	0.366747002813961	3.88282571231413	0.63307306911085
ENSG00000058668	ATP2B4	0.091817969617286	0.0918461261935561	6.39040313910375	0.908441612066333
ENSG00000058673	ZC3H11A	0.209981002347842	0.210064573443623	6.38208959038906	0.788724421057008
ENSG00000058729	RIOK2	-0.0235446107035881	-0.0235733131248727	4.62212990591189	0.977059223078302
ENSG00000058799	YIPF1	0.214750059383743	0.215021567903901	4.68928349498174	0.784132149257833
ENSG00000058804	NDC1	-0.565430260635871	-0.565756773509699	5.77305522652797	0.434984353777951
ENSG00000059122	FLYWCH1	-0.918550287257225	-0.921775369227358	3.25449449424487	0.151558305603995
ENSG00000059145	UNKL	-0.620579740074174	-0.622151739804835	3.68193615210112	0.384253617755961
ENSG00000059377	TBXAS1	-1.14818872554639	-1.16311344550517	1.81153874040157	0.113538591355925
ENSG00000059378	PARP12	0.582858343484663	0.583102279468327	6.77498588483156	0.415859535244756
ENSG00000059573	ALDH18A1	-0.273112939231756	-0.27386116590422	3.35308862819207	0.727587021255859
ENSG00000059588	TARBP1	-0.504906581939197	-0.507145130685049	2.88348560962305	0.498306676923336
ENSG00000059691	GATB	0.111539963370067	0.111677818834314	4.554397475785	0.887574070053137
ENSG00000059728	MXD1	0.708854944718492	0.70960053889543	5.69365697734502	0.29405214270842
ENSG00000059758	CDK17	0.579975238208709	0.580544800442695	5.37889264320257	0.419416924140267
ENSG00000059769	DNAJC25	0.388881268292313	0.389402160906277	4.63606131317139	0.610871985097337
ENSG00000059804	SLC2A3	0.460994836734512	0.461479571339878	5.17795491390905	0.538155296417403
ENSG00000059915	PSD	2.27698382974597	2.33859295294789	2.16324918738859	0.00446960424145806
ENSG00000060069	CTDP1	0.216330121674525	0.216952395680494	3.59354186914504	0.782468705001289
ENSG00000060138	YBX3	0.260314507802453	0.260327760287823	9.18567087781417	0.738408938013289
ENSG00000060237	WNK1	-0.0155270371897944	-0.0155293714951096	7.79899266723436	0.985411684980281
ENSG00000060339	CCAR1	0.369649185695555	0.369688075457709	8.35357848303861	0.631076561200701
ENSG00000060491	OGFR	0.701180219527019	0.701419481803959	6.76907344737214	0.310707234653327
ENSG00000060642	PIGV	1.09959128566215	1.11056199524241	2.5041628499134	0.0902968362021623
ENSG00000060656	PTPRU	-1.36128603316943	-1.36839347492748	3.06535522689363	0.0398355467348825
ENSG00000060688	SNRNP40	-0.00162137972954496	-0.00164890003076125	3.54791218910722	0.998886018134103
ENSG00000060749	QSER1	-0.313137147866448	-0.313294232615893	6.0231246642695	0.687646298288845
ENSG00000060762	MPC1	-0.10252415796536	-0.102849013713187	3.82117919658177	0.898192063389049
ENSG00000060982	BCAT1	0.518097225246683	0.518266111976301	6.26339654913523	0.480857408872961
ENSG00000061273	HDAC7	0.691302926358194	0.691323043268845	9.74795397302422	0.330647752547343
ENSG00000061676	NCKAP1	0.0590075565201569	0.0590400911714092	5.89807968915118	0.940001814462438
ENSG00000061794	MRPS35	0.162109617607313	0.162221228725169	5.51248539003256	0.836856903671504
ENSG00000061936	SFSWAP	0.164003083402967	0.164044823485258	6.79423637701828	0.835611475093534
ENSG00000061938	TNK2	0.126915300358475	0.127192329303415	4.30094242807833	0.872245812048379
ENSG00000061987	MON2	-0.163574546746101	-0.163764379357536	4.5890357946195	0.836908177169727
ENSG00000062194	GPBP1	0.425530609802032	0.425608484210523	7.92033751895533	0.582108752502224
ENSG00000062282	DGAT2	-0.161541970988882	-0.16416209675038	1.98277918205456	0.844613887635631
ENSG00000062370	ZNF112	-0.784319556523875	-0.794091810057626	1.76309175897485	0.28791267596345
ENSG00000062485	CS	0.218815273176002	0.218922803338111	5.93373885539616	0.780007495562066
ENSG00000062582	MRPS24	0.250849637931001	0.253386194009325	2.26178574363633	0.753202258733581
ENSG00000062598	ELMO2	0.142205729951872	0.142362797419992	4.89680897312925	0.85678136504841
ENSG00000062650	WAPL	0.32810247664276	0.328179247756553	7.26746636689492	0.671160723517914
ENSG00000062716	VMP1	1.01865807326804	1.01884600643643	7.54330788897728	0.0538985410403637
ENSG00000062725	APPBP2	-0.192258356863396	-0.192404533096567	5.60021950823029	0.808136579004567
ENSG00000062822	POLD1	-0.648745020474945	-0.657208420558727	1.7118776188325	0.406804634266021
ENSG00000063046	EIF4B	0.148975211289677	0.149061150545635	5.7474737319841	0.850248676461492
ENSG00000063169	BICRA	0.0819572805272803	0.0825015407926967	2.40835806588637	0.917814244824174
ENSG00000063177	RPL18	-0.191728883914288	-0.191736095418438	9.73288163969617	0.808868234583668
ENSG00000063180	CA11	-0.573017917758293	-0.579504719667931	1.79371628541496	0.474415463676925
ENSG00000063241	ISOC2	-0.141415127301772	-0.14173848359791	3.78982714417049	0.860525322990928
ENSG00000063244	U2AF2	0.205865666508953	0.206065225131787	4.96924877634036	0.793039648962893
ENSG00000063245	EPN1	-0.258267750395703	-0.258444327117249	5.32874342065422	0.742275266238105
ENSG00000063322	MED29	-0.244500108228608	-0.24465546039855	5.6339617440058	0.755977892593357
ENSG00000063438	AHRR	1.06208066401282	1.06483605915583	3.44012079950272	0.0661991734867133
ENSG00000063601	MTMR1	-0.142409470993903	-0.142794941598524	3.61145771661925	0.857747866096951
ENSG00000063660	GPC1	-0.0372921406653988	-0.0374252561891891	2.56698121545413	0.963277770525605
ENSG00000063854	HAGH	-0.580104898917601	-0.580437105663573	5.74095329495061	0.420381766409136
ENSG00000063978	RNF4	0.441144326337681	0.441953776806136	4.13621292048706	0.558541793773109
ENSG00000064012	CASP8	0.788814713371913	0.789380761757844	5.75132786904633	0.219978403885448
ENSG00000064042	LIMCH1	-0.35169222908653	-0.352227982877621	4.82793803503736	0.648611637468417
ENSG00000064102	INTS13	-0.0571538835303915	-0.0572115098079571	5.10982957572026	0.943483027938622
ENSG00000064115	TM7SF3	-0.960637678581557	-0.961028590554151	6.27691581514071	0.0941144349655203
ENSG00000064199	SPA17	0.392891063698392	0.394622079090626	2.87508135212431	0.606448402622147
ENSG00000064205	WISP2	-1.42271372693018	-1.42831666835757	2.95833801671278	0.0482726148196022
ENSG00000064225	ST3GAL6	0.433052217544575	0.433422071759075	5.248126865956	0.568229282304385
ENSG00000064313	TAF2	0.228581791287326	0.228697763734472	6.01648716220591	0.77024701769765
ENSG00000064393	HIPK2	-0.00977666315439557	-0.00977908250649696	6.63878222917096	0.991100670486902
ENSG00000064419	TNPO3	-0.00834284309315805	-0.00834454727699421	6.64685118735636	0.992533120202095
ENSG00000064545	TMEM161A	-0.568560003371189	-0.568883089212172	5.60431657188585	0.442290387945107
ENSG00000064607	SUGP2	-0.447716052116604	-0.447915046202692	5.96293315249897	0.553665358971208
ENSG00000064651	SLC12A2	2.74131267604808	2.74215107655426	7.05036914583737	1.56370818098622e-14
ENSG00000064652	SNX24	-1.0250305606586	-1.02744972611745	3.99891047514773	0.0815942993564849
ENSG00000064666	CNN2	-0.915326027067988	-0.918948302812687	3.05094812834117	0.206211739997878
ENSG00000064687	ABCA7	-0.723276321194113	-0.725993487842977	3.08344886516988	0.308470815826054
ENSG00000064703	DDX20	0.054947839337741	0.055011244632211	5.08815031345246	0.944528305835614
ENSG00000064726	BTBD1	0.0320151531853468	0.0320574823750579	3.77153523709965	0.96712571671221
ENSG00000064763	FAR2	-0.276612734026002	-0.277419682604963	3.5680917045911	0.724043924071281
ENSG00000064932	SBNO2	0.842012841601738	0.842499736870923	6.1374397548462	0.173378000036365
ENSG00000064933	PMS1	0.0183553025810991	0.0183664693626229	5.50239728585643	0.980913657285101
ENSG00000064961	HMG20B	-0.220875236659341	-0.220967025938847	6.14539748275705	0.779549316546616
ENSG00000064989	CALCRL	1.47759507952921	1.48030014999926	4.48448344766445	0.00456592248881438
ENSG00000064995	TAF11	-0.246530668216622	-0.24662693765468	6.00702083225005	0.75397765712556
ENSG00000064999	ANKS1A	-0.0770024270373938	-0.0771798849087696	4.01100729116648	0.9234415511367
ENSG00000065000	AP3D1	0.246282039176416	0.246324753797797	7.40109557511414	0.752427161338939
ENSG00000065029	ZNF76	-0.319883082564197	-0.320904798032304	3.12264719498199	0.682094918503444
ENSG00000065054	SLC9A3R2	0.561932980930055	0.562258539240823	5.57030364517936	0.440184889785069
ENSG00000065057	NTHL1	-1.59943527190042	-1.60131474043551	4.72622194458373	0.00524039508138101
ENSG00000065060	UHRF1BP1	0.616832385520804	0.617701434789247	4.9280744378367	0.383572860502222
ENSG00000065135	GNAI3	0.165603866476707	0.165655782045898	6.70167032806666	0.835615217813718
ENSG00000065150	IPO5	0.0608659142927184	0.0608840476580905	6.70698753766865	0.939649999856761
ENSG00000065154	OAT	-0.518502515269645	-0.519256066419434	4.60235616185393	0.492206470735489
ENSG00000065183	WDR3	0.316951368217942	0.317203070083055	5.15235768198442	0.68208424114263
ENSG00000065243	PKN2	-0.0146581366135151	-0.0146618037782598	7.13029731412162	0.986227534150235
ENSG00000065268	WDR18	-0.707114394711255	-0.707430272165117	5.91095073468533	0.305027772616487
ENSG00000065308	TRAM2	0.121932687550592	0.121951202118236	7.38817649721982	0.877486031644069
ENSG00000065328	MCM10	-0.17650271958497	-0.176601836888072	5.61738799040991	0.823973236791277
ENSG00000065357	DGKA	-0.00546841187754507	-0.00547018145964853	5.2092938409523	0.995641268046198
ENSG00000065413	ANKRD44	-0.795997224642437	-0.800535751049865	2.75911454077229	0.256086081499004
ENSG00000065427	KARS	0.31022843016384	0.310277350903348	7.65248350902104	0.688866590906832
ENSG00000065457	ADAT1	0.231883953773724	0.232056722485352	5.25961925708197	0.766987465091209
ENSG00000065485	PDIA5	0.463239109021172	0.463838532137973	4.89411362270847	0.53648499366234
ENSG00000065491	TBC1D22B	-0.0960840749084333	-0.0963218205407785	3.70300336299286	0.904220457252394
ENSG00000065518	NDUFB4	-0.164238317820564	-0.164291624078231	6.67282789587065	0.836239928888253
ENSG00000065526	SPEN	0.00685243296401725	0.00685352088185516	7.21161859565253	0.99238577097189
ENSG00000065534	MYLK	1.34936328786819	1.34954833170675	7.84046655954437	0.00140734160927979
ENSG00000065548	ZC3H15	0.241977320091716	0.241994351479053	8.66845955360923	0.756689109668787
ENSG00000065559	MAP2K4	-0.0575832494634405	-0.0576827148319948	4.10249273262972	0.942997537247368
ENSG00000065600	TMEM206	-0.199345383402974	-0.200258512922138	3.09483820372324	0.800401932073398
ENSG00000065613	SLK	0.580829822612827	0.580880323250018	8.41470948641252	0.417742549785027
ENSG00000065615	CYB5R4	0.209883943688567	0.21031083975216	3.93010584462227	0.789020899789871
ENSG00000065618	COL17A1	2.24072173696815	2.28334928645211	2.165149382867	0.000710624340404941
ENSG00000065621	GSTO2	-0.475561411846824	-0.483057921482975	2.36228982360182	0.538864552112616
ENSG00000065717	TLE2	-1.36703507583652	-1.37300679684617	3.25772323427233	0.019385906135978
ENSG00000065802	ASB1	-0.646264314099341	-0.646904112056078	5.17398817969419	0.363315393525553
ENSG00000065809	FAM107B	0.455907711751683	0.456008916952734	7.14002665899889	0.554586012419963
ENSG00000065833	ME1	0.0477466698859212	0.0478803361779876	3.80513432790685	0.951675082714505
ENSG00000065882	TBC1D1	-0.237685844599952	-0.237801289541921	6.20993292853219	0.762743241147157
ENSG00000065883	CDK13	0.185893515341887	0.186061632397493	5.28286515065349	0.813027058434746
ENSG00000065911	MTHFD2	-0.47381586373189	-0.474056271313051	6.31676147902929	0.527046676703964
ENSG00000065923	SLC9A7	-0.509224417047882	-0.510518433211108	3.49496550523773	0.492059416650735
ENSG00000065970	FOXJ2	-0.568996057151231	-0.569550217224433	5.06612095339851	0.43213079772117
ENSG00000065978	YBX1	0.371133555062878	0.371151708035805	9.28896899545552	0.629623862531243
ENSG00000065989	PDE4A	-1.30571596876664	-1.30880991062856	3.81902413131611	0.0124332368298541
ENSG00000066027	PPP2R5A	-0.422794960355225	-0.423289990456552	4.76840203466962	0.57839672143586
ENSG00000066044	ELAVL1	-0.258949152105537	-0.259058053133856	6.18184475625338	0.741573433556427
ENSG00000066056	TIE1	0.277815368793253	0.27801045538967	5.59068686259934	0.721047701784667
ENSG00000066084	DIP2B	0.663469042209547	0.664277964417404	4.87560659932117	0.338162064772722
ENSG00000066117	SMARCD1	0.0763626915556773	0.0764334509445885	4.9382330557724	0.923244257271454
ENSG00000066135	KDM4A	0.0351548338307115	0.0351920089563353	4.73293998242434	0.964333273451218
ENSG00000066136	NFYC	0.219422518464942	0.220128109017594	3.41852449791893	0.779429358241921
ENSG00000066279	ASPM	-0.0422314434141849	-0.0422356889569237	8.29512953946153	0.958843687971368
ENSG00000066322	ELOVL1	-0.0132054364494025	-0.0132086766341491	7.10540940590441	0.988242032189529
ENSG00000066379	ZNRD1	-0.0500988369126475	-0.0501731194275521	4.09459782420294	0.950532836340903
ENSG00000066422	ZBTB11	0.176934510680067	0.177048709904249	5.51338893019804	0.821965890762112
ENSG00000066427	ATXN3	0.12038569655239	0.120442115673776	6.0656320506103	0.8799437731977
ENSG00000066455	GOLGA5	-0.00757565960420903	-0.00758775529329796	5.14548569003089	0.993127464623751
ENSG00000066557	LRRC40	-0.453762055998574	-0.454282192348138	4.71863137824156	0.546725699323353
ENSG00000066583	ISOC1	-0.24367580286208	-0.244737944833912	3.00417554227634	0.756521495326441
ENSG00000066629	EML1	0.741026288653398	0.742896971900827	3.34993951453088	0.274334520727984
ENSG00000066651	TRMT11	0.251141862829799	0.251701410763099	3.85181728579934	0.747683732677282
ENSG00000066654	THUMPD1	0.128611444587232	0.128681489568276	5.70308631853426	0.872113084018747
ENSG00000066697	MSANTD3	0.273487877490395	0.273705795362684	5.65141975699002	0.725485306812507
ENSG00000066739	ATG2B	-0.469836271040818	-0.470645244158079	4.14972770595097	0.530523651910428
ENSG00000066777	ARFGEF1	0.132736187657963	0.132803804617127	5.96871106605949	0.866759232903507
ENSG00000066827	ZFAT	0.0626590451765591	0.062872194169896	2.92122534320236	0.936642853039345
ENSG00000066855	MTFR1	0.0574112048847822	0.0575304031483256	3.75340193791359	0.941680823967127
ENSG00000066926	FECH	-0.883336042578443	-0.886235185296821	3.32868392743351	0.172374217418305
ENSG00000066933	MYO9A	-0.227559370066967	-0.227689821364596	5.52442294654445	0.77292516504795
ENSG00000067057	PFKP	-0.608370112370029	-0.608512441538557	7.03976006219773	0.392815931735879
ENSG00000067064	IDI1	1.18136724774504	1.18204924223998	6.06002769630158	0.0461460594272013
ENSG00000067066	SP100	0.964781282211558	0.964866942925196	8.81231090562297	0.0839617927794443
ENSG00000067082	KLF6	0.238856119156236	0.238873093015214	9.06776508860794	0.759812852876155
ENSG00000067167	TRAM1	-0.374232803616315	-0.374307190117024	7.51728158798799	0.627246147033022
ENSG00000067177	PHKA1	-0.902142694918254	-0.910808694480249	2.28534881094166	0.198882653984017
ENSG00000067182	TNFRSF1A	-0.350382970446265	-0.350438789407047	7.51837142608266	0.651086834532058
ENSG00000067191	CACNB1	0.636325068391914	0.6416702302592	2.07288751397133	0.388043112171732
ENSG00000067208	EVI5	-0.0949747337279252	-0.0950397068246277	5.52081313147028	0.90574453222946
ENSG00000067221	STOML1	0.531824544900238	0.532720925946267	4.98143496209979	0.467323660244487
ENSG00000067225	PKM	0.458769001099753	0.458785278950627	9.81937679662073	0.540222344983237
ENSG00000067248	DHX29	-0.0044770136999653	-0.00447989381091849	5.99736637082261	0.996332499033884
ENSG00000067334	DNTTIP2	0.51160183635873	0.511708955412236	7.37903683526852	0.487414429866499
ENSG00000067365	METTL22	-0.138974247692012	-0.13965261258584	2.7020818848131	0.860827218787486
ENSG00000067369	TP53BP1	0.454089445936925	0.454338103535125	5.93591546699521	0.546507791728069
ENSG00000067533	RRP15	0.45504179272584	0.455158067445434	6.91136844467968	0.545379369310081
ENSG00000067560	RHOA	-0.0797601750998929	-0.079763855958822	9.40216251033378	0.921376464014255
ENSG00000067596	DHX8	0.310639283642906	0.310891939431682	5.29596058316171	0.688400602226026
ENSG00000067704	IARS2	-0.160679934103975	-0.160802627200075	5.49735262241353	0.839762253994236
ENSG00000067715	SYT1	0.180332846210811	0.187191929967501	1.6615604102279	0.833238380359831
ENSG00000067798	NAV3	3.43020319799055	3.45282529052731	3.75488617771289	4.51590084157363e-11
ENSG00000067829	IDH3G	0.109408712377338	0.109715524843597	3.55692631604039	0.889707167988038
ENSG00000067836	ROGDI	-1.21198723712955	-1.21628172287244	3.16978790028499	0.0382751727873438
ENSG00000067900	ROCK1	0.167915970073505	0.167930590868637	8.50388308211572	0.831413685691184
ENSG00000067955	CBFB	0.0936108612832664	0.0936527963128989	6.03601840969737	0.907713547560675
ENSG00000068001	HYAL2	-0.152056703474263	-0.152178183630033	5.58686607224606	0.848934085655043
ENSG00000068024	HDAC4	-0.479477086419935	-0.481389869090994	3.03865778448607	0.522371327393001
ENSG00000068028	RASSF1	-0.410552945861556	-0.410674247360055	6.63572814776566	0.595637191232865
ENSG00000068079	IFI35	1.70418038822735	1.70477553339295	7.08303509184173	0.000532712442378113
ENSG00000068097	HEATR6	-0.110179514328778	-0.110315749520427	4.46654685261365	0.890472018796948
ENSG00000068120	COASY	-0.162450042760452	-0.162674276143898	4.67864820123118	0.837909999042083
ENSG00000068137	PLEKHH3	-0.632084369935879	-0.632782776553042	4.8797407171155	0.369890010063744
ENSG00000068305	MEF2A	0.214552315801034	0.214627690818935	6.50872825060656	0.784218720057061
ENSG00000068308	OTUD5	-0.275649349136811	-0.275730242805158	6.65037479434702	0.725359083429404
ENSG00000068323	TFE3	0.0229145673843217	0.0229231527237868	6.30520907056915	0.975716207365369
ENSG00000068354	TBC1D25	-0.515399618994117	-0.51642029521281	3.92039080139389	0.48546933391931
ENSG00000068366	ACSL4	0.708403315710715	0.708593586850967	7.05638678659118	0.292965376488266
ENSG00000068394	GPKOW	0.079342139837965	0.0794237697704372	4.92683884256188	0.920156567346878
ENSG00000068400	GRIPAP1	0.326977165148596	0.327036186124475	7.35546896037716	0.671377603024841
ENSG00000068438	FTSJ1	0.291618997273467	0.292175395442949	4.09847870652157	0.70723977884649
ENSG00000068489	PRR11	0.0517867730143899	0.0517932021980301	7.56302923016061	0.948395119671779
ENSG00000068650	ATP11A	0.0562406248949856	0.056279915790962	5.26103544849188	0.943369413868095
ENSG00000068654	POLR1A	0.0958620511620792	0.0959572232113972	4.76308508548796	0.903433861122726
ENSG00000068697	LAPTM4A	-0.153122046413853	-0.153125598214929	10.5439026488879	0.847639109549419
ENSG00000068724	TTC7A	-1.09247655550812	-1.0946742840713	3.95611408941938	0.0528773457847647
ENSG00000068745	IP6K2	0.0556051495807134	0.0556399490413313	5.8542150168906	0.944912274696649
ENSG00000068784	SRBD1	0.254839375360245	0.255047223874424	5.17165187655341	0.744072897003768
ENSG00000068796	KIF2A	-0.155701443325848	-0.155775199246145	6.06408020326786	0.84479742570911
ENSG00000068878	PSME4	0.14829421962275	0.14835000242004	6.27948849584546	0.850853024885951
ENSG00000068885	IFT80	-0.220261407195999	-0.220782629528382	3.79292713705337	0.779980406404048
ENSG00000068903	SIRT2	-0.548131029993216	-0.54875690526119	4.84812477278285	0.452459194648556
ENSG00000068912	ERLEC1	0.175770082357846	0.175845579219623	6.35929068680978	0.823102094293884
ENSG00000068976	PYGM	0.0552035881234979	0.0654425016546829	1.00205220765682	0.974599426175025
ENSG00000069020	MAST4	1.05946684412677	1.06015284571436	5.71779593381135	0.0425796134134394
ENSG00000069122	ADGRF5	1.04174723094051	1.04302134977748	4.8683965843402	0.0566494849585783
ENSG00000069248	NUP133	-0.150976123303683	-0.151089424909881	5.40398279004047	0.849498091725439
ENSG00000069275	NUCKS1	-0.356466990910891	-0.356472231771007	10.7461535157858	0.645158512487337
ENSG00000069329	VPS35	-0.107293919123665	-0.10731631508174	7.26319810441487	0.894325543478607
ENSG00000069345	DNAJA2	0.425849959820221	0.426021563097217	6.39676523950181	0.578036926710222
ENSG00000069399	BCL3	1.28736269196722	1.28785178625599	7.07554650872104	0.00236166716940619
ENSG00000069424	KCNAB2	-0.169898524143689	-0.171198365239466	1.97392922801968	0.830697139516755
ENSG00000069493	CLEC2D	0.0848008015336653	0.0854180270856687	3.55946204433904	0.915525691701507
ENSG00000069509	FUNDC1	0.0536465618718228	0.0536731602186675	6.22444816698565	0.946418756374049
ENSG00000069667	RORA	0.251022334762869	0.252091196899498	3.08007589158784	0.748728761169694
ENSG00000069702	TGFBR3	-0.268773449456205	-0.268845111962728	6.81471221502588	0.731784770286838
ENSG00000069712		0.114499433918814	0.115305946194368	2.21551171394659	0.888463768710839
ENSG00000069849	ATP1B3	0.183137156520574	0.183150433254385	8.77208701586103	0.815410489973736
ENSG00000069869	NEDD4	0.626164597417564	0.626370937067237	6.85994917826793	0.372858403684943
ENSG00000069956	MAPK6	0.664718480444377	0.66518019692737	5.71832535484353	0.335735621920035
ENSG00000069966	GNB5	-0.426682123703621	-0.427148512902405	4.80119161212595	0.574516466262518
ENSG00000069974	RAB27A	-0.513095002185332	-0.513327083673915	6.17377540731287	0.487397013236224
ENSG00000069998	HDHD5	-0.470817511068622	-0.471994277110103	3.62015593293627	0.534114135082573
ENSG00000070010	UFD1	-0.0891095371939461	-0.0891306883979138	7.02167514781808	0.912508125238873
ENSG00000070018	LRP6	-0.201443466151915	-0.201745533335203	4.27636665942417	0.798957546157729
ENSG00000070047	PHRF1	-0.171686515628419	-0.171761614435245	5.98399360806158	0.828791916946379
ENSG00000070061	ELP1	-0.468435282062267	-0.469357597158098	3.99912263239562	0.531904325333656
ENSG00000070081	NUCB2	0.334581895519799	0.334628783865843	8.08722985515565	0.66479355612916
ENSG00000070087	PFN2	-0.23308715857718	-0.235215308921003	1.78595234840471	0.766212281895333
ENSG00000070214	SLC44A1	-1.04118745381242	-1.04139009131369	7.57279521572442	0.0458868114108889
ENSG00000070269	TMEM260	-0.0388686500731479	-0.0389790569059071	3.86790664086287	0.961583997285352
ENSG00000070366	SMG6	0.514506992658017	0.515874154209601	3.37235634812898	0.486250494615369
ENSG00000070367	EXOC5	0.0496903222943635	0.0497145833951602	6.07626952947408	0.949207781648932
ENSG00000070371	CLTCL1	-0.260016481456154	-0.262754055143213	1.94503495766034	0.739281253333491
ENSG00000070404	FSTL3	-0.730831824501693	-0.733422501459578	3.20414692790195	0.289773563265709
ENSG00000070413	DGCR2	-0.394806997410457	-0.395121728438709	5.08925903203324	0.606158668918298
ENSG00000070423	RNF126	-0.390904115641662	-0.391103008697731	5.73025888569736	0.611096961792333
ENSG00000070444	MNT	0.22043219033707	0.220885044236109	4.03903597140465	0.778456644774104
ENSG00000070476	ZXDC	-0.34335026824331	-0.343920100163373	4.21083437515026	0.657003043300815
ENSG00000070495	JMJD6	0.0472620034052438	0.0473064277034115	5.34825653171403	0.952327379071733
ENSG00000070501	POLB	0.00586564687684093	0.00587894987338749	4.64275632240889	0.993630320369058
ENSG00000070526	ST6GALNAC1	0.0450852628967255	0.045369005415708	1.99166700438336	0.954385103515039
ENSG00000070540	WIPI1	0.61303140992992	0.615278975576646	3.28291589229296	0.392302568935258
ENSG00000070610	GBA2	0.524948457936163	0.526607633699818	3.20525585399004	0.475973853876511
ENSG00000070614	NDST1	-0.63048930099819	-0.630629254215205	6.72800048857333	0.378287620869721
ENSG00000070669	ASNS	-0.0983750424798221	-0.0985172556350619	4.91997643021746	0.90246934883424
ENSG00000070718	AP3M2	-0.337956907026374	-0.338249758722117	5.05739528094777	0.662734206579305
ENSG00000070731	ST6GALNAC2	-0.917864717852849	-0.922613240871748	2.86393207999814	0.20381599392328
ENSG00000070756	PABPC1	-0.0796551351528301	-0.0796566970089457	10.8275747864728	0.921507557807458
ENSG00000070759	TESK2	0.35270722171599	0.355747612736285	2.3479507628986	0.652738254769095
ENSG00000070761	CFAP20	-0.467520387974081	-0.468479542918711	4.18788976432696	0.533609129078863
ENSG00000070770	CSNK2A2	-0.0416333503820411	-0.0416428784959743	7.08247027659524	0.959548331491926
ENSG00000070778	PTPN21	-0.330783985908141	-0.331465122340125	4.07195498541604	0.66922194464052
ENSG00000070785	EIF2B3	-0.0987260895130564	-0.0988201094130648	4.80956692803547	0.901903837394094
ENSG00000070814	TCOF1	0.213418111636162	0.21345446001659	7.35537566947442	0.785275079418117
ENSG00000070831	CDC42	0.15312360558321	0.153156554826167	7.04614723067437	0.845585505747256
ENSG00000070882	OSBPL3	0.124131667484278	0.12427445511113	4.81644128796005	0.876240037269774
ENSG00000070950	RAD18	0.436181444164808	0.436491339954499	5.38538139128665	0.563815443759853
ENSG00000070961	ATP2B1	0.406179068287251	0.406500659520723	5.72557338714125	0.595221293585996
ENSG00000071051	NCK2	-0.518094845479856	-0.521363672845419	2.58915251491063	0.506818307319904
ENSG00000071054	MAP4K4	0.238006052320904	0.238028346118249	8.41489695721078	0.760660442131085
ENSG00000071073	MGAT4A	-0.447072346306239	-0.448056684568032	4.30415781899199	0.552859598541058
ENSG00000071082	RPL31	0.0983493992676284	0.0983530099851369	9.87759353664216	0.901136835662546
ENSG00000071127	WDR1	-0.143488688794696	-0.143516837795957	7.38426891570052	0.85746113648001
ENSG00000071189	SNX13	0.176325868311595	0.176541727945412	4.58323198159711	0.822581306314772
ENSG00000071205	ARHGAP10	-0.506842306059527	-0.50704777828388	6.28086741266871	0.493707887861635
ENSG00000071242	RPS6KA2	-1.23376068401492	-1.23412273587156	6.69246000594785	0.0082332700666572
ENSG00000071243	ING3	0.0216893789392817	0.0217059804893301	5.52782493067163	0.978262496118725
ENSG00000071462	BUD23	0.117785439760234	0.117828219533269	6.28776270859355	0.881910573869291
ENSG00000071537	SEL1L	0.262744721291163	0.262827019325759	6.64439081638594	0.736084382651327
ENSG00000071539	TRIP13	-0.297018484002213	-0.297246672478186	5.27114007186772	0.70362187998862
ENSG00000071553	ATP6AP1	-0.199511384189929	-0.199558399051507	7.18307349405434	0.801116543646543
ENSG00000071564	TCF3	-0.893086444341522	-0.893405662639848	6.39470843552163	0.136209160927033
ENSG00000071575	TRIB2	-0.823376985450143	-0.825054893385176	4.18991319532647	0.203744409594808
ENSG00000071626	DAZAP1	0.0812853654490148	0.0812963815298055	7.61620440967014	0.918748652949787
ENSG00000071655	MBD3	-0.803343969285256	-0.803665247400296	5.91903238534839	0.242820006090476
ENSG00000071794	HLTF	-0.537186701154592	-0.537479102272956	5.83402887500012	0.463214184135871
ENSG00000071859	FAM50A	-0.195056250668058	-0.195105735724075	6.7740486064266	0.80534211666815
ENSG00000071889	FAM3A	-0.545456082160278	-0.547188112751564	3.29610141159978	0.457377103742083
ENSG00000071894	CPSF1	0.00174763695848292	0.00178043979151198	3.15695875345894	0.997800503030169
ENSG00000071967	CYBRD1	-0.124548896924734	-0.124634740185998	5.65320823192594	0.876574989794774
ENSG00000071994	PDCD2	-0.181195183006109	-0.181300201171851	5.72078846495522	0.819253192447615
ENSG00000072041	SLC6A15	-0.677877994649202	-0.682734079633995	2.63308601958655	0.359349920428843
ENSG00000072042	RDH11	0.269725350936953	0.26979291985186	7.02937352345532	0.729107348861298
ENSG00000072062	PRKACA	-0.659873174228151	-0.659990899585244	7.16965090370349	0.343741375698244
ENSG00000072071	ADGRL1	-0.383846889362779	-0.384483908974481	4.24315169708203	0.616982138180828
ENSG00000072110	ACTN1	-0.223997325163347	-0.224005473011966	9.73552483341573	0.776599522315497
ENSG00000072121	ZFYVE26	1.09730106824124	1.09853732431361	5.18240016933254	0.0403224194707816
ENSG00000072134	EPN2	-0.748915594704329	-0.749257696196383	6.03474036889867	0.257001364683017
ENSG00000072135	PTPN18	-0.673368188696264	-0.674125453431798	4.70291487772946	0.33049161467757
ENSG00000072163	LIMS2	-1.57746116811096	-1.57791629867742	6.55705648360651	0.000899771415063601
ENSG00000072201	LNX1	0.321670621565764	0.325015004196227	1.79825597341232	0.69229044833855
ENSG00000072210	ALDH3A2	-0.5858672334716	-0.586140715211653	6.25091401300089	0.415498258964798
ENSG00000072274	TFRC	0.101654507278195	0.101664302329838	7.84201442133963	0.897956781682313
ENSG00000072310	SREBF1	0.13391165328909	0.134142125468426	4.83798107360041	0.865230401221343
ENSG00000072364	AFF4	0.269230201424881	0.269306838545102	6.83090976822481	0.729614611811033
ENSG00000072401	UBE2D1	0.16058585989149	0.160922141241396	4.18481599457124	0.83843732448136
ENSG00000072415	MPP5	-0.779060737243734	-0.779331683261365	6.5800853319615	0.228437864532557
ENSG00000072422	RHOBTB1	-0.206786964779714	-0.207457596850776	3.24342724089627	0.793446552378557
ENSG00000072501	SMC1A	-0.048403776644409	-0.0484058312358913	9.44014796740033	0.952969966637636
ENSG00000072506	HSD17B10	-0.277827045380536	-0.277953357178232	6.11611647212157	0.722782273392205
ENSG00000072518	MARK2	-0.169207227746683	-0.169311701969997	5.5210568875151	0.831273029797029
ENSG00000072571	HMMR	-0.0437295213316083	-0.043738428251602	7.19781843934616	0.95731485771139
ENSG00000072609	CHFR	0.255650835091232	0.256201231528038	3.75212544368243	0.74317037875692
ENSG00000072682	P4HA2	-0.20517036176475	-0.205672830216695	3.62947755087769	0.794944407686606
ENSG00000072736	NFATC3	-0.0998018812964762	-0.100471969633287	2.43432576520322	0.899724644034116
ENSG00000072756	TRNT1	0.449708529611541	0.450453726623154	4.29083328843644	0.549427821711861
ENSG00000072778	ACADVL	0.0979344095559665	0.0979644095635796	6.35766275025474	0.901507312573398
ENSG00000072786	STK10	1.10349950564956	1.10422195373678	5.85123772016854	0.0283877571435947
ENSG00000072803	FBXW11	-0.268762087605441	-0.269005317860925	5.19390519342334	0.731715585856135
ENSG00000072818	ACAP1	-0.372065157336428	-0.375151173349381	2.61854417889528	0.638155639738229
ENSG00000072840	EVC	0.811788922139105	0.815185666813962	2.62005378621957	0.230943911125235
ENSG00000072849	DERL2	0.318196801746375	0.318345829529863	6.16562810689171	0.680961650826574
ENSG00000072864	NDE1	-0.458420997968444	-0.458858665075339	4.70776528532155	0.542195038434945
ENSG00000072954	TMEM38A	-1.43236188452159	-1.4349854774609	4.10516747227625	0.00820105773826811
ENSG00000072958	AP1M1	-0.350454308608374	-0.350617298029512	5.94884289542396	0.650630051072158
ENSG00000073008	PVR	0.0358543629230989	0.0358587953584195	7.73256593180605	0.96379472400766
ENSG00000073050	XRCC1	0.557671714110006	0.560917514681564	2.55414712256511	0.449266180913321
ENSG00000073060	SCARB1	-0.307640666306976	-0.307889917347734	5.25697701415024	0.692966148718963
ENSG00000073111	MCM2	-0.307968505487307	-0.308083590396856	6.54465213097531	0.692835284094728
ENSG00000073146	MOV10L1	0.180054536626553	0.181563456407508	2.62607998346867	0.820031391741009
ENSG00000073150	PANX2	-1.17461575461096	-1.18623063956671	2.29013245340099	0.108381159563014
ENSG00000073169	SELENOO	-0.226063601248854	-0.227051337623113	2.99875294619065	0.773901144362287
ENSG00000073331	ALPK1	-0.103487381583666	-0.103644466864475	4.81712092923679	0.896840794888843
ENSG00000073350	LLGL2	-0.85692468274549	-0.861438968926417	2.58605121172554	0.20655278101943
ENSG00000073417	PDE8A	0.214023507682592	0.214431131898682	4.17109433070859	0.784741794658626
ENSG00000073464	CLCN4	0.161213156605529	0.161843916278062	3.09137077125246	0.837908391460492
ENSG00000073536	NLE1	-0.190085285506247	-0.190566721386174	3.26901259199924	0.810412240329173
ENSG00000073578	SDHA	0.140961095251953	0.141075316872671	5.20877981352942	0.858194516021856
ENSG00000073584	SMARCE1	0.0798105009958547	0.0798915932889715	4.81419115010331	0.919874817261564
ENSG00000073605	GSDMB	0.0626933990945396	0.0634214948095573	1.91391888978658	0.937458930321229
ENSG00000073614	KDM5A	0.106969055077144	0.106986046605866	7.57222342717947	0.894405877682965
ENSG00000073711	PPP2R3A	0.216651729491374	0.217438566997206	3.26619323183384	0.782520038944177
ENSG00000073712	FERMT2	0.299251525160787	0.299287724879788	7.86429818526781	0.699598045164241
ENSG00000073756	PTGS2	7.20112898939008	144269486.329047	1.19546548900328	2.24143950289285e-09
ENSG00000073792	IGF2BP2	-0.333103804680491	-0.33317365728928	7.16172448546159	0.66802341782309
ENSG00000073803	MAP3K13	-0.472632659051866	-0.472809028053942	6.47704764184756	0.52905946404134
ENSG00000073849	ST6GAL1	-0.613163046902749	-0.63110968800556	1.30135275913658	0.451769970359618
ENSG00000073910	FRY	-1.71249635872916	-1.7154248642627	4.80393201594606	0.000661453141495164
ENSG00000073921	PICALM	0.644327434236515	0.644450042964799	7.24442428016595	0.354915741320572
ENSG00000073969	NSF	-0.0284068539523706	-0.0284327060210376	4.95424883316534	0.972517734774231
ENSG00000074054	CLASP1	0.061200810065033	0.0612479343093496	5.41841528294766	0.938166213141901
ENSG00000074071	MRPS34	-0.880958231624562	-0.881486917119568	5.67749377370259	0.14700551455029
ENSG00000074201	CLNS1A	-0.153241128068226	-0.153301964645536	6.22918634642	0.847286165005183
ENSG00000074266	EED	0.131713328447063	0.131807174931079	5.53806499816026	0.867775521852673
ENSG00000074319	TSG101	0.25670084530166	0.256927864212931	5.33721939594293	0.742229536131585
ENSG00000074356	NCBP3	-0.119267118942607	-0.11930622765488	6.48349944746027	0.883558593845079
ENSG00000074410	CA12	1.18643928818254	1.186975542193	6.3387436065953	0.0104266573720295
ENSG00000074416	MGLL	0.317044129619276	0.317115907897817	6.69659974574816	0.682121702593164
ENSG00000074527	NTN4	1.57737380420083	1.57793850386288	6.63954077123161	0.000651227585324393
ENSG00000074582	BCS1L	-0.0474869364554101	-0.0476188869657526	3.72372828838635	0.953173133213176
ENSG00000074590	NUAK1	0.874138705702378	0.874267614976057	7.62773054679664	0.154944572373503
ENSG00000074603	DPP8	-0.0666917559635372	-0.0667364926102045	5.50113494206692	0.934348699887923
ENSG00000074621	SLC24A1	0.420861038422762	0.421805246521938	3.94023223179506	0.578062071400288
ENSG00000074657	ZNF532	0.432199884583878	0.432654792826088	4.9395882140675	0.56885967792295
ENSG00000074660	SCARF1	1.06217836507039	1.0658825935321	3.58997721980825	0.0699287267906001
ENSG00000074695	LMAN1	0.173309344590595	0.173339174857238	7.60496679072117	0.827637893991896
ENSG00000074696	HACD3	-0.76416100405567	-0.764400809841768	6.73013371953166	0.241984375481924
ENSG00000074706	IPCEF1	1.64197648198236	2.38360578444505	0.422059465576818	0.254836447935881
ENSG00000074755	ZZEF1	-0.00536059303013786	-0.00536735567544661	4.85301480495472	0.995447605813539
ENSG00000074800	ENO1	0.0645495429115353	0.0645525327720561	9.52049132225473	0.935717500454295
ENSG00000074842	MYDGF	0.352776967875211	0.352870606091162	6.92033241511352	0.647551030832165
ENSG00000074935	TUBE1	0.249149110144505	0.251178284542355	2.08194429684537	0.751753626854714
ENSG00000075089	ACTR6	-0.025379923812676	-0.0254086565989534	4.95103485533284	0.975325031001511
ENSG00000075131	TIPIN	0.297934720079159	0.298360597033034	4.5495149108122	0.701037308400213
ENSG00000075142	SRI	-0.541197483994188	-0.541643295668965	5.1734102857403	0.460213540001699
ENSG00000075151	EIF4G3	-0.0208841010545395	-0.0208885793517002	7.15830921335247	0.980024583448001
ENSG00000075188	NUP37	-0.0173109199765661	-0.0173216088367037	4.65076582318756	0.983459567791673
ENSG00000075213	SEMA3A	3.5651068844087	3.56623515668034	7.66215888258386	4.01949499297435e-19
ENSG00000075218	GTSE1	-0.0782716891336671	-0.078287845690043	7.01412678210777	0.923655714623963
ENSG00000075223	SEMA3C	1.64761219175766	1.64827964858393	6.34597979881578	8.1426933239363e-06
ENSG00000075234	TTC38	0.105103255877043	0.105374006254636	3.85248469798159	0.894082263224892
ENSG00000075239	ACAT1	-0.299581940231911	-0.299802282439879	5.42711853406034	0.701035243525409
ENSG00000075275	CELSR1	0.348024423153752	0.357525211620485	1.09165543784328	0.673450627420334
ENSG00000075292	ZNF638	0.359105372627601	0.359168946582868	7.5529810694974	0.641992583402229
ENSG00000075303	SLC25A40	-0.353147596302099	-0.35425947625616	3.40438898666751	0.64657210526774
ENSG00000075336	TIMM21	-0.0957456144962857	-0.0958625958470996	4.64658939215497	0.904836914787869
ENSG00000075391	RASAL2	0.59962627676268	0.600281779707143	4.80913890187897	0.400176457839951
ENSG00000075407	ZNF37A	-0.323603944535403	-0.323730065300528	6.22197760110665	0.677314400119635
ENSG00000075413	MARK3	0.0416577928974885	0.0416921218090809	5.3487916679858	0.958455659804744
ENSG00000075415	SLC25A3	0.221092181754937	0.221123488926355	7.71795209972526	0.777499159192808
ENSG00000075420	FNDC3B	0.759045711207383	0.759194106253802	7.58720125665	0.245141551975389
ENSG00000075426	FOSL2	0.617093161576701	0.617144610627994	8.28096068749485	0.381750358764578
ENSG00000075539	FRYL	0.452090173302182	0.452284556057196	6.12432414760521	0.54896180833199
ENSG00000075568	TMEM131	-0.0829169947002693	-0.0830100447957324	5.03147091008507	0.917632074480509
ENSG00000075618	FSCN1	-0.840714673641718	-0.841061544517529	6.16997112422226	0.175140560664974
ENSG00000075624	ACTB	-0.475757704894027	-0.475808619325149	7.93751845573296	0.525831389228782
ENSG00000075643	MOCOS	0.0252004276459125	0.0252331328429737	4.63402509730234	0.974145359536965
ENSG00000075651	PLD1	1.29592600911225	1.29730284373549	5.20673085187831	0.0040490572841264
ENSG00000075702	WDR62	-0.156166221003157	-0.156445574280761	4.13126020398721	0.844182596313382
ENSG00000075711	DLG1	0.316538880987125	0.316620547123799	6.83668336121412	0.682627185087074
ENSG00000075785	RAB7A	-0.0664458842507882	-0.0664502234408457	8.84108099301416	0.935305046407366
ENSG00000075790	BCAP29	0.602495103329203	0.602637063548572	7.38811202322555	0.39620462384285
ENSG00000075826	SEC31B	-0.489873177326277	-0.492866965832028	2.2351883529706	0.51581512714482
ENSG00000075856	SART3	0.19228633699537	0.19236279526238	6.16128464252887	0.806535036108232
ENSG00000075914	EXOSC7	-0.199135409235147	-0.199401595289567	4.3698778566724	0.801306660475977
ENSG00000075945	KIFAP3	0.421122777167202	0.42176842605787	4.60556818215292	0.578042204062568
ENSG00000075975	MKRN2	-0.405630082521209	-0.4071848643783	2.97858780321983	0.594703028931956
ENSG00000076003	MCM6	-0.973831793909892	-0.974603222027722	5.4986835873513	0.0863551393323197
ENSG00000076043	REXO2	-0.156862306117181	-0.15695528274494	5.89845668394778	0.844335281953784
ENSG00000076053	RBM7	-0.237885750873994	-0.238789354050545	3.4225898679103	0.761491996342793
ENSG00000076067	RBMS2	0.0192862081206351	0.0192974023978861	5.87179503603383	0.980039590664466
ENSG00000076108	BAZ2A	0.555783105353955	0.555868802066322	7.66227544460275	0.442843612521565
ENSG00000076201	PTPN23	-0.272213612395256	-0.272381806155544	5.60523674523137	0.72852997781164
ENSG00000076242	MLH1	0.151300898791359	0.151413129250328	5.40903143957617	0.848152613788354
ENSG00000076248	UNG	-0.88352529715569	-0.883777057733224	6.85038867854547	0.149987846026276
ENSG00000076321	KLHL20	0.176651657975312	0.176907519535123	4.38978926405098	0.822237447601612
ENSG00000076351	SLC46A1	-0.440829918681164	-0.444010126576062	2.11539267052557	0.567759176782587
ENSG00000076356	PLXNA2	-0.289725878223455	-0.289831142600012	6.10858248861642	0.710993895196203
ENSG00000076382	SPAG5	0.0479230976962531	0.0479700601616573	4.86665808113433	0.95151545862572
ENSG00000076513	ANKRD13A	-0.471177765135784	-0.471360772369235	6.30413919552204	0.53040062338976
ENSG00000076555	ACACB	-1.38188876045603	-1.39704339574007	1.90435154611936	0.0387969832518696
ENSG00000076641	PAG1	1.17228914555403	1.17506597116169	3.44549636373542	0.0848387026764169
ENSG00000076650	GPATCH1	0.154676202069318	0.154829371787683	4.91910089818338	0.844275761959584
ENSG00000076685	NT5C2	1.19552580699351	1.19758464095014	4.78462510159752	0.0321628767272732
ENSG00000076706	MCAM	0.121157515894	0.121162939155923	9.2473017555855	0.878740354009362
ENSG00000076928	ARHGEF1	0.0614676681655638	0.0616687066452868	3.33119918614579	0.937639981669632
ENSG00000076984	MAP2K7	0.0667308862153396	0.0667593923706704	6.07350344751333	0.933056668273146
ENSG00000077044	DGKD	0.601731357892288	0.602182916089891	5.21387284289565	0.397602291636743
ENSG00000077097	TOP2B	-0.0765519776940437	-0.0765740439617408	6.64882492632382	0.925282371199673
ENSG00000077147	TM9SF3	0.189628588189963	0.189637451152232	9.18760260712838	0.809007067839114
ENSG00000077150	NFKB2	2.5933798899066	2.59896292680108	4.99627719116499	5.71623813707155e-09
ENSG00000077152	UBE2T	-0.303024103236437	-0.303279914392705	5.35719589437414	0.698373013976969
ENSG00000077157	PPP1R12B	-0.898432522373382	-0.899487631553157	5.16249788098266	0.170715180565448
ENSG00000077232	DNAJC10	0.179403954602236	0.179455476489143	6.81784503578524	0.819997441619474
ENSG00000077235	GTF3C1	0.193606539591957	0.193661780047592	6.66269292272532	0.805175858960765
ENSG00000077238	IL4R	0.225718464549464	0.225777350863072	7.05729038698236	0.772912462935045
ENSG00000077254	USP33	-0.111439005446208	-0.111460753703656	7.50050449111107	0.891477219474081
ENSG00000077312	SNRPA	-0.455001967514038	-0.455173898542997	6.35804885241675	0.547519197221953
ENSG00000077348	EXOSC5	-0.261913170804651	-0.262305860476765	4.2022981043329	0.738457310824141
ENSG00000077380	DYNC1I2	0.131785771753073	0.131803345644886	7.81323530912389	0.867891920174534
ENSG00000077458	FAM76B	0.106226116276725	0.106334523799843	5.26171994485696	0.892971793176753
ENSG00000077463	SIRT6	0.0351213603404672	0.035149067829593	5.31938392985032	0.963561419534211
ENSG00000077514	POLD3	0.0674887786419946	0.0675216992233076	6.06399599457158	0.933128509700951
ENSG00000077549	CAPZB	-0.435792311678364	-0.435858482505649	7.62455056746827	0.565712961697994
ENSG00000077585	GPR137B	-0.498611102197952	-0.500887809391109	3.28147791027612	0.507611544648684
ENSG00000077684	JADE1	-1.0418076124568	-1.04227312775666	6.03899047369804	0.0491451014457307
ENSG00000077713	SLC25A43	0.00961047029493145	0.00995775940263171	1.59963287224283	0.994418841857297
ENSG00000077721	UBE2A	0.0689696808666283	0.0689964659508654	6.48428442425506	0.929814346007442
ENSG00000077782	FGFR1	0.265038210656401	0.265206009661711	5.6893132868902	0.73388420778805
ENSG00000077935	SMC1B	0.031000295972836	0.0316281240758999	1.14154935800011	0.976850872631261
ENSG00000077942	FBLN1	-0.772325970807597	-0.774179518516588	3.7242180125279	0.254882920901809
ENSG00000078018	MAP2	-0.247993784007015	-0.248058378118383	7.51464204481242	0.752469664089751
ENSG00000078043	PIAS2	-0.116956176589781	-0.11714151547573	4.08042863477241	0.883566288204287
ENSG00000078061	ARAF	-0.0373500440617143	-0.037413968544577	3.86960121446225	0.963292008836527
ENSG00000078070	MCCC1	0.155473193375923	0.155690695108964	4.49442780259133	0.843799881032755
ENSG00000078081	LAMP3	2.22164095448409	2.2238131499502	6.25825730073562	2.15450624333809e-07
ENSG00000078098	FAP	1.50257904768641	1.71601789725399	2.28556183471749	0.191385573603492
ENSG00000078114	NEBL	-1.58368613730617	-1.58523082546182	5.31680506010207	6.69293513859774e-05
ENSG00000078124	ACER3	-0.50609932605543	-0.506859963790357	4.5553865037366	0.494297112997786
ENSG00000078140	UBE2K	0.0974532570887897	0.0974702152765799	7.44369135407006	0.903527311127403
ENSG00000078142	PIK3C3	0.0259556703238737	0.0259703687149559	5.86032632945739	0.97393408778925
ENSG00000078177	N4BP2	0.0976515676267637	0.0978608670878498	3.98765131056931	0.901568580257634
ENSG00000078237	TIGAR	0.0935144190463063	0.0936332486736944	4.61946942589584	0.905581539521672
ENSG00000078246	TULP3	0.195367218746817	0.195470400612335	5.86909785262905	0.803479639823795
ENSG00000078269	SYNJ2	0.78309010498461	0.783297465698576	6.87990359317918	0.223093844698284
ENSG00000078304	PPP2R5C	-0.288151388024292	-0.28834671029672	5.45415137653294	0.712461370879047
ENSG00000078369	GNB1	0.0665876852655572	0.0665923343775955	8.7083919652862	0.934301363712844
ENSG00000078401	EDN1	0.395883656633446	0.395936353319466	7.99296356983188	0.603098636144678
ENSG00000078403	MLLT10	-0.20258498413143	-0.202819275352549	4.6758685108541	0.797848246280439
ENSG00000078487	ZCWPW1	0.245282429916859	0.246105465685059	3.54522402322045	0.753667865005354
ENSG00000078596	ITM2A	-0.522965240764234	-0.523088392709667	7.06835982962706	0.47749967027067
ENSG00000078618	NRDC	0.232750557389327	0.232782442986375	7.89611238842508	0.765922707702466
ENSG00000078668	VDAC3	-0.471637032901775	-0.47181792823057	6.41110975652641	0.529485257186085
ENSG00000078674	PCM1	0.124659203080656	0.124676136616734	7.72879132870302	0.876485788335297
ENSG00000078687	TNRC6C	-0.317663721442445	-0.31827636173267	4.02904228096391	0.682447120832977
ENSG00000078699	CBFA2T2	0.177938001649739	0.178371378151663	3.71308005053357	0.821019695142403
ENSG00000078747	ITCH	0.121342025447605	0.121461067861394	5.05493178970726	0.877996818611722
ENSG00000078804	TP53INP2	0.218342794509694	0.218705958156286	4.67536053815965	0.780441141782987
ENSG00000078808	SDF4	-0.0397665141835925	-0.0397720434757614	7.75559457980103	0.961276944967722
ENSG00000078902	TOLLIP	0.0201685575823091	0.0201755711503835	6.0890424297367	0.978053317929588
ENSG00000078967	UBE2D4	-0.0947091265829119	-0.0949974937748472	3.48268612196809	0.905536306583594
ENSG00000079134	THOC1	0.105205485381146	0.105320881079363	5.15817616478868	0.893906380639579
ENSG00000079150	FKBP7	-0.428524127851451	-0.432384388769397	2.13571998877176	0.575931994501231
ENSG00000079156	OSBPL6	-0.797223271565105	-0.799243038041738	3.93650517938254	0.227799566443439
ENSG00000079246	XRCC5	0.183552027010381	0.183567394148466	8.52382542044351	0.816344376909209
ENSG00000079257	LXN	-0.369333609256078	-0.373167167688023	2.0234029565618	0.639176539524183
ENSG00000079277	MKNK1	0.111364211382585	0.111537393978591	4.46908242934631	0.887834564422187
ENSG00000079308	TNS1	-0.353360314448287	-0.355081987503869	3.06623335717602	0.646273119890125
ENSG00000079332	SAR1A	0.208983679609878	0.209031820960441	7.19404630408793	0.789743051779835
ENSG00000079335	CDC14A	0.987813085724367	1.00522198495015	2.04928115534803	0.170717315551078
ENSG00000079337	RAPGEF3	-0.395355563462587	-0.397363985253416	2.84807980267584	0.608026330538829
ENSG00000079385	CEACAM1	2.00558913116257	2.02040432992305	3.42935518170993	3.36248785401704e-05
ENSG00000079387	SENP1	-0.0876833773141705	-0.0877226348524003	6.17767250859714	0.913847588900135
ENSG00000079432	CIC	0.188359516062618	0.188590774500511	4.58470313836195	0.810411859166122
ENSG00000079459	FDFT1	0.765291426042211	0.765427545599915	7.50196745968544	0.239302621490896
ENSG00000079462	PAFAH1B3	-0.887376417154395	-0.88835666416085	4.88065434578288	0.162504809633873
ENSG00000079482	OPHN1	-0.409431402655695	-0.411469961845023	2.69431723432061	0.591349733200187
ENSG00000079616	KIF22	-0.325043463383641	-0.325257419467211	5.54214379348313	0.675734382588977
ENSG00000079691	CARMIL1	-0.690906782062439	-0.69223173938702	4.25922800802039	0.316420485622618
ENSG00000079739	PGM1	-0.383283559378976	-0.384192139679689	3.96602925558547	0.617232300450764
ENSG00000079785	DDX1	-0.122012448159404	-0.122029566490324	7.68043602806478	0.880005472548946
ENSG00000079805	DNM2	-0.242008541079999	-0.242085041709456	6.54615513423306	0.758427579093373
ENSG00000079819	EPB41L2	0.167670435684872	0.167710658253009	7.05157285130307	0.832403019288848
ENSG00000079950	STX7	-0.128758051944879	-0.128864633712995	5.11737187920497	0.871781097263957
ENSG00000079974	RABL2B	0.273241331916728	0.273455546483142	5.19294598896391	0.725355982754058
ENSG00000079999	KEAP1	-0.400517226753104	-0.400718444002367	5.94587125840723	0.600985241794808
ENSG00000080031	PTPRH	1.03619043464557	1.0477598414259	2.07052992617154	0.123767479549572
ENSG00000080189	SLC35C2	0.119749688512349	0.119922277301636	4.41795259672287	0.879538866132057
ENSG00000080200	CRYBG3	0.345748549389318	0.346308273556237	4.15572515422966	0.653102482975591
ENSG00000080298	RFX3	0.153271451364163	0.153838168912021	3.35373542490183	0.845801921069185
ENSG00000080345	RIF1	0.181962480876558	0.18198440810143	8.02148330547283	0.817364496929137
ENSG00000080371	RAB21	0.0392437041410831	0.0392654272220137	5.71367284795953	0.960201108408537
ENSG00000080503	SMARCA2	-0.670408875907315	-0.670545743103679	7.39649879569669	0.331188645336185
ENSG00000080546	SESN1	0.117065355625959	0.117419601817019	3.46089172004015	0.882205715968736
ENSG00000080561	MID2	0.382340403062325	0.387292499805464	1.78719265599867	0.627368615507662
ENSG00000080573	COL5A3	0	0	0.0848674494603483	1
ENSG00000080608	PUM3	0.58534411436683	0.585421906130848	7.74182165814439	0.413215509020313
ENSG00000080802	CNOT4	-0.273897439307263	-0.274168845266044	5.20076706869574	0.726536822446127
ENSG00000080815	PSEN1	0.460883848477206	0.461089452734375	6.33201511895339	0.544064192501367
ENSG00000080819	CPOX	-0.750619707274531	-0.752139922259798	4.09633908908231	0.26667386134663
ENSG00000080822	CLDND1	-0.078691320458993	-0.0789491535735276	3.94294169466179	0.922823498459942
ENSG00000080823	MOK	0.0271184516491621	0.027233660946675	2.98217594369486	0.97204120090977
ENSG00000080824	HSP90AA1	0.355513788520143	0.355519193807518	10.800401910722	0.644441059922805
ENSG00000080839	RBL1	-0.31998078674136	-0.320149607160969	5.80884740295305	0.680833265805643
ENSG00000080845	DLGAP4	0.669666533569769	0.669991971432564	5.87260443754339	0.33067978331936
ENSG00000080986	NDC80	-0.226657884676742	-0.226711209604691	7.0971304429061	0.773727925121083
ENSG00000081014	AP4E1	-0.158889746738379	-0.159065142713727	4.80639791373605	0.841563122332996
ENSG00000081019	RSBN1	0.276711842592976	0.277087296660483	4.50265188994931	0.722130125317268
ENSG00000081026	MAGI3	-0.344361085931519	-0.344683231731447	5.03091036663776	0.656294888592673
ENSG00000081041	CXCL2	3.91632846987735	3.92637183234535	6.59890449173876	3.63370995718298e-14
ENSG00000081059	TCF7	-0.392106562149091	-0.39410856799852	2.78276883960827	0.608196230742425
ENSG00000081087	OSTM1	0.194460661330847	0.19460646485568	5.21157784654345	0.804416257672722
ENSG00000081154	PCNP	0.00238264311097473	0.00238297686386296	6.59055679111666	0.997009809407993
ENSG00000081177	EXD2	-0.182851425436539	-0.184415444471863	2.31538702761929	0.815996544989084
ENSG00000081189	MEF2C	0.802486363495382	0.803183017980575	5.50352155322002	0.208836382871986
ENSG00000081237	PTPRC	1.79433686866154	1.83280032200237	1.33416770068266	0.0100675179626072
ENSG00000081307	UBA5	-0.206381251470859	-0.206651177652909	4.62951370427289	0.793988552790939
ENSG00000081320	STK17B	-0.0753087236700354	-0.0753999991680029	4.66781264754669	0.925274392243994
ENSG00000081386	ZNF510	-0.274549225337576	-0.275932796218319	2.80741565345105	0.726171918066301
ENSG00000081665	ZNF506	0.0639324982320104	0.0642602843516049	2.51304870689865	0.935712903573734
ENSG00000081692	JMJD4	-0.324787531599319	-0.32522868437727	4.17366076189979	0.676827296633602
ENSG00000081721	DUSP12	-0.00370679723169694	-0.00372409203522128	3.56204648519336	0.996875829505034
ENSG00000081760	AACS	-0.210630448584186	-0.210835285163799	4.91138372112919	0.789823522456565
ENSG00000081791	KIAA0141	-0.0702106537634314	-0.0702557822128655	5.49425202415571	0.930659006280366
ENSG00000081803	CADPS2	-0.537519905316425	-0.537796093084498	6.11702137538055	0.462838095217182
ENSG00000081870	HSPB11	-0.219132815236365	-0.219276523304303	5.54223337735583	0.781793189673152
ENSG00000081913	PHLPP1	-0.814504386216822	-0.815112671690246	5.35198901759321	0.204076924291567
ENSG00000081923	ATP8B1	1.25646340466656	1.25685974501776	6.5799025064816	0.00768760550920366
ENSG00000082068	WDR70	0.107707715316399	0.107782308076451	5.48821140949752	0.892730711066732
ENSG00000082074	FYB1	0.565533076800275	0.654443522291112	0.835752729060061	0.623044345097087
ENSG00000082126	MPP4	2.11252771799098	2.26159760749304	3.56958158621495	0.0416683276429992
ENSG00000082146	STRADB	-0.680692578170522	-0.683041949336161	3.14657054789642	0.332953352942514
ENSG00000082153	BZW1	0.370644507604998	0.370788485920726	6.36840862637749	0.628606140573961
ENSG00000082212	ME2	0.300916949399321	0.301204683071833	5.03929634867649	0.697965729564821
ENSG00000082213	C5orf22	-0.133081991970987	-0.13325434990948	4.50163206719668	0.867415668220699
ENSG00000082258	CCNT2	0.140322934534106	0.14050339699772	4.84405336403543	0.858710343600152
ENSG00000082269	FAM135A	0.171093057451906	0.171382286280529	4.23252973918073	0.827901966892602
ENSG00000082397	EPB41L3	0.798802470891183	0.799026037791146	6.98393233236956	0.21084408933011
ENSG00000082438	COBLL1	0.529986616335209	0.530375782710062	5.45403228450929	0.468942038540186
ENSG00000082458	DLG3	0.200014334968109	0.202472408140825	1.5771909538168	0.808146662544889
ENSG00000082497	SERTAD4	-0.347992415481251	-0.349027530852981	3.44281211689435	0.651832713250462
ENSG00000082512	TRAF5	-0.488319485424821	-0.489303816241843	3.93086358032676	0.512225924035754
ENSG00000082515	MRPL22	-0.0279395174469467	-0.0279571675369921	5.73136387220084	0.972831581580915
ENSG00000082516	GEMIN5	0.271801281273776	0.272224773571168	4.24930209139824	0.727056337839945
ENSG00000082641	NFE2L1	0.740854346874283	0.741046538165123	7.26260317471204	0.263792070935178
ENSG00000082701	GSK3B	-0.222085507776954	-0.222167661379341	6.56736693496971	0.77829862478506
ENSG00000082781	ITGB5	-0.192878097921764	-0.192943749892455	6.53020023250525	0.808136302083929
ENSG00000082805	ERC1	0.767663765189579	0.767751389974579	7.9273874078963	0.237033748804752
ENSG00000082898	XPO1	0.255650869809546	0.25570176269465	7.3188776623827	0.742974806150893
ENSG00000082996	RNF13	0.134663449042287	0.134786810284525	5.32666777348328	0.864404147271773
ENSG00000083067	TRPM3	0.579663805509586	0.593833386641754	2.07614280524592	0.462333835140218
ENSG00000083093	PALB2	0.255806632673534	0.256136503374014	5.05303962184844	0.743039587608875
ENSG00000083097	DOPEY1	0.32343734210916	0.32415136052461	3.8342758266476	0.675378371899716
ENSG00000083099	LYRM2	0.3912466130174	0.391336871896277	6.92295885279485	0.60934798745247
ENSG00000083123	BCKDHB	-1.09804525579094	-1.11164757712376	1.99208746908275	0.169493546021391
ENSG00000083168	KAT6A	-0.0864893485783977	-0.0865057162210367	7.12110687122817	0.914751803121827
ENSG00000083223	ZCCHC6	0.410299068166788	0.410539862618451	5.94541140356781	0.594022314355698
ENSG00000083290	ULK2	-0.87251863696832	-0.874124022198113	4.22230111124298	0.165719216101109
ENSG00000083312	TNPO1	0.112753799538815	0.112759074344153	9.5329905163991	0.887353504038439
ENSG00000083444	PLOD1	-0.276846338117049	-0.276946274988066	6.37778183446071	0.723763580514224
ENSG00000083454	P2RX5	-0.176366390435694	-0.177862666794779	2.04574935550071	0.822966005543992
ENSG00000083457	ITGAE	-0.695506146396704	-0.697003702352808	3.91467307758867	0.313715255923028
ENSG00000083520	DIS3	-0.0666853590792725	-0.0667091621461981	6.40162155214306	0.934385376348495
ENSG00000083535	PIBF1	0.22139571276488	0.221703893716961	4.83123594486526	0.777429810719305
ENSG00000083544	TDRD3	0.0510089835766136	0.0511181485285656	4.0262612902634	0.948254399117976
ENSG00000083635	NUFIP1	0.414046762579915	0.414785606825083	4.42320780023771	0.585037806607865
ENSG00000083642	PDS5B	-0.0287690697824093	-0.0287758256853459	7.13676736062735	0.97213575177447
ENSG00000083720	OXCT1	-0.140056416937903	-0.140260150736533	4.45512398219099	0.860382004572728
ENSG00000083750	RRAGB	0.613366898824066	0.616042688800816	2.96357074304666	0.39414507216152
ENSG00000083799	CYLD	1.35621882551096	1.35692862739241	6.90742656569929	0.000838175525505336
ENSG00000083812	ZNF324	-0.0966561523673889	-0.0973830227914968	2.56365513743974	0.903294737349357
ENSG00000083844	ZNF264	-0.632256531944872	-0.633328920807577	4.19701949209956	0.371247871626963
ENSG00000083845	RPS5	-0.156326448435321	-0.156337679881626	8.86514785942176	0.844637107808995
ENSG00000083896	YTHDC1	0.10539486269863	0.105413086701937	7.52567793909799	0.894645289456004
ENSG00000083937	CHMP2B	-0.21738178301797	-0.217546705317597	5.68464088010896	0.783002096730419
ENSG00000084070	SMAP2	0.37260528825422	0.373274907922047	4.1182521147616	0.626661051287234
ENSG00000084072	PPIE	-0.258972468914244	-0.259143185901226	5.47505367249052	0.741685664238426
ENSG00000084073	ZMPSTE24	-0.016449306389073	-0.0164570199622571	6.38215280057816	0.984376557379618
ENSG00000084090	STARD7	-0.618411020123745	-0.618563159089823	6.89193629948171	0.382467630009339
ENSG00000084092	NOA1	-0.106126699254571	-0.106319335920637	4.69013373163484	0.894179268375682
ENSG00000084093	REST	0.256622995988469	0.256674490238892	7.36163467723365	0.742131573199784
ENSG00000084112	SSH1	0.76314264777996	0.763300325146133	7.33534578642707	0.241326474167406
ENSG00000084207	GSTP1	-0.2718476719892	-0.271855467191486	9.86515891825222	0.73026799662394
ENSG00000084234	APLP2	0.0913862639126396	0.0913909667764462	9.24816046036763	0.907649613985671
ENSG00000084444	FAM234B	-0.429100655867298	-0.432685318529389	2.10656773916356	0.575007271585096
ENSG00000084463	WBP11	0.355713121937917	0.355759373528091	7.86115734470446	0.644822483856797
ENSG00000084623	EIF3I	0.401632015862694	0.40170464670637	7.4903047044767	0.599644837941078
ENSG00000084636	COL16A1	3.79060896799202	3.87617087265357	1.68121932523146	2.40354087969648e-08
ENSG00000084652	TXLNA	0.0659313639089141	0.0659503600478313	6.64079210118898	0.933920596319143
ENSG00000084676	NCOA1	-0.253101788000069	-0.253442826601521	4.67062137377485	0.747228615003132
ENSG00000084693	AGBL5	-0.40670864242953	-0.407330901722879	4.4578966760286	0.594768067387979
ENSG00000084710	EFR3B	1.02529864564003	1.02658703129581	4.26768881534616	0.0918647886206044
ENSG00000084731	KIF3C	-0.279398345000251	-0.280251969060855	3.52046083264438	0.720276660485871
ENSG00000084733	RAB10	0.341248951279323	0.341305874525499	7.61232975427481	0.658470647474597
ENSG00000084754	HADHA	-0.0230476686985295	-0.0230505519450197	7.93486387762508	0.977914167654155
ENSG00000084774	CAD	-0.828071274724834	-0.828501012526465	5.740651688219	0.195901493989343
ENSG00000085063	CD59	0.11543527144521	0.115437259171723	10.8673121152445	0.884354512009045
ENSG00000085117	CD82	0.531759932444198	0.531861224058657	7.68611688582274	0.467673002323015
ENSG00000085185	BCORL1	-0.321509504221516	-0.321993565550265	4.26787824469241	0.678819212065892
ENSG00000085224	ATRX	-0.104218117053074	-0.104230945682994	7.95570427326672	0.897566243587113
ENSG00000085231	AK6	-0.240282247100559	-0.240380819618848	6.17458944162325	0.760740491616912
ENSG00000085274	MYNN	0.120235733537859	0.120546031901313	3.57521604414498	0.878824207448931
ENSG00000085276	MECOM	0.186161922353511	0.186305307218549	5.54230309272256	0.812746816492146
ENSG00000085365	SCAMP1	-0.0673442545663941	-0.0673668998132558	6.76638749345356	0.933966203994378
ENSG00000085377	PREP	-0.160632504056761	-0.16091971412586	4.24337496397058	0.839690515770383
ENSG00000085382	HACE1	0.227467296118552	0.22828576563645	3.42229904459021	0.771603637804954
ENSG00000085415	SEH1L	0.109320705082782	0.1094295995046	5.07919758407839	0.889608701359485
ENSG00000085433	WDR47	-0.489410112189655	-0.490401465317037	4.24905740422021	0.510875025307638
ENSG00000085449	WDFY1	0.58731416601293	0.587610786751337	6.16542380540803	0.411532149877094
ENSG00000085491	SLC25A24	-0.411783804829401	-0.411941457920807	6.40289240273016	0.591844047568879
ENSG00000085511	MAP3K4	-0.424095431207791	-0.424792313178143	4.1730148601191	0.576169728525702
ENSG00000085514	PILRA	0.340892409327337	0.349307627286387	1.17927550584085	0.690112628865949
ENSG00000085563	ABCB1	-0.146134653083739	-0.146154063179632	8.03813446486704	0.855091233108302
ENSG00000085644	ZNF213	-0.0387005140726822	-0.0391082177931768	2.12719996176458	0.960368620273458
ENSG00000085662	AKR1B1	-0.673476619323633	-0.673540731679733	8.93226635890752	0.338336678150065
ENSG00000085719	CPNE3	-0.253761842732044	-0.253887569148861	6.01349273267883	0.746739174146452
ENSG00000085721	RRN3	0.138602072303047	0.138659954995691	6.30171012156105	0.860152911437948
ENSG00000085733	CTTN	0.305241501916018	0.305299556360725	7.27617720972513	0.693817983105953
ENSG00000085760	MTIF2	0.209999848060452	0.210067151690335	6.5402830631351	0.788764320453843
ENSG00000085788	DDHD2	-0.413629484871887	-0.414414219095491	4.03061850555562	0.586599832449601
ENSG00000085831	TTC39A	2.37059919576109	2.40976847692256	2.71055182903784	0.000152356387083476
ENSG00000085832	EPS15	0.252106424321637	0.252190391064394	6.69964484570651	0.746693635519671
ENSG00000085840	ORC1	-0.119690987680396	-0.119966587782442	3.93149922300796	0.880587130144796
ENSG00000085871	MGST2	-0.647315470038425	-0.64784631591004	5.40671139389779	0.355432520260949
ENSG00000085872	CHERP	-0.311788028858546	-0.312025656594776	5.32329916448042	0.68890208826558
ENSG00000085978	ATG16L1	-0.0849333243910978	-0.0851331742081819	3.84976396838002	0.915456576247625
ENSG00000085982	USP40	0.731960784098749	0.732282277045332	6.12195414211352	0.271049975934182
ENSG00000085998	POMGNT1	0.595369107366122	0.596849576315135	3.77848209266694	0.406391719367292
ENSG00000086015	MAST2	-0.832898461257236	-0.833616458825734	5.04662819743425	0.198998522778549
ENSG00000086061	DNAJA1	1.01931282101803	1.0194094985516	8.66340202719467	0.0538173308776193
ENSG00000086062	B4GALT1	1.37661068912653	1.37669050096881	9.46796238050177	0.000789749426319192
ENSG00000086065	CHMP5	0.0776523195216774	0.0776672647967938	7.61107197919552	0.921165897432793
ENSG00000086102	NFX1	0.398125343174464	0.398249997121932	6.81023094358168	0.604443730507802
ENSG00000086189	DIMT1	-0.567033761628154	-0.567363485178934	5.6738426934765	0.433410841768236
ENSG00000086200	IPO11	0.119349041721205	0.119529696195402	4.22367830868752	0.8798781512413
ENSG00000086232	EIF2AK1	-0.260175161025	-0.260229963122494	7.12821008128192	0.740338222357795
ENSG00000086300	SNX10	1.13727449370438	1.37663980010123	0.228113986948762	0.329322437274333
ENSG00000086475	SEPHS1	-0.603092012508671	-0.603933611020962	4.42041475079028	0.398859442889653
ENSG00000086504	MRPL28	-0.377369256215892	-0.377827207523295	4.55645651181722	0.624213634473355
ENSG00000086544	ITPKC	-0.216837564468109	-0.217705605023768	3.63554266895835	0.782422829536503
ENSG00000086589	RBM22	-0.0300489932241903	-0.0300608591051075	6.391613972206	0.970896034688848
ENSG00000086598	TMED2	0.0566747149238727	0.0567114144340086	5.56735077691737	0.94270438236944
ENSG00000086619	ERO1B	-0.15196656078053	-0.152297056208541	4.27553715552151	0.848131754267286
ENSG00000086666	ZFAND6	-0.280890352435956	-0.281019435521847	6.23158059363735	0.719718853852161
ENSG00000086712	TXLNG	0.46327337508921	0.463535966916857	6.16910730402674	0.536569261005041
ENSG00000086730	LAT2	-0.160486820088582	-0.163629189481045	1.7518080936333	0.844778057221691
ENSG00000086758	HUWE1	0.0222615243256405	0.0222645969633236	7.72553682014134	0.977091570313508
ENSG00000086827	ZW10	-0.146780698148471	-0.146843347919589	6.06018525541063	0.853765353658925
ENSG00000086848	ALG9	-0.397927099814279	-0.400705297439749	2.26841058692569	0.604155721172423
ENSG00000087008	ACOX3	-0.481912196478258	-0.483415918974718	3.16732098666298	0.519373176686482
ENSG00000087053	MTMR2	0.300784392642125	0.300955182869275	5.77669615910223	0.698261400412878
ENSG00000087074	PPP1R15A	1.15575060425977	1.15612211205531	7.42639946398095	0.0140868539548192
ENSG00000087076	HSD17B14	-0.400474061769698	-0.403732007028268	2.53755746353354	0.604181452885987
ENSG00000087077	TRIP6	0.309134306088946	0.309346831885784	5.60041647580849	0.689937244679752
ENSG00000087086	FTL	0.222860561799704	0.222865502845147	10.5012300375553	0.775791616260054
ENSG00000087087	SRRT	0.201333677338105	0.20136843351927	7.63470291459202	0.797386162365948
ENSG00000087088	BAX	0.100366429928805	0.100619203675946	3.46312144703255	0.898604937873041
ENSG00000087095	NLK	0.44238741909573	0.442688220326539	5.42324896721268	0.55796665790413
ENSG00000087111	PIGS	-0.259223851307472	-0.25931841175802	6.16866324641942	0.741317931001471
ENSG00000087152	ATXN7L3	0.119122452813721	0.119205348417224	5.40930485583042	0.879950884915056
ENSG00000087157	PGS1	0.0909718710383697	0.0913583592087115	3.17619065925249	0.908443839206845
ENSG00000087191	PSMC5	-0.0394028520900454	-0.0394117121249836	6.96911016818722	0.961675724203008
ENSG00000087206	UIMC1	0.335661151210162	0.335858929990005	5.97312957427827	0.663885130480202
ENSG00000087237	CETP	0.611799074248922	0.617524531471929	2.66038463120496	0.430195605175182
ENSG00000087253	LPCAT2	-0.895918856138692	-0.899286652034961	3.7990041849667	0.163176117854502
ENSG00000087263	OGFOD1	-0.103847182008204	-0.103861676931097	7.77586239741829	0.897454170972761
ENSG00000087266	SH3BP2	0.128207144074056	0.128318397302496	4.99863729097966	0.871501502540783
ENSG00000087269	NOP14	0.609149122954127	0.60937866307276	6.23932195411088	0.389768363822575
ENSG00000087274	ADD1	-0.30915257638057	-0.309247152107155	6.57862008411592	0.691703580175429
ENSG00000087299	L2HGDH	-0.432788454604542	-0.433409081562664	4.34435808086926	0.567573253370475
ENSG00000087301	TXNDC16	-0.473236295738718	-0.473682104169632	5.38380181995609	0.527326909492252
ENSG00000087302	RTRAF	-0.010179867307326	-0.010181884969013	7.17361615069835	0.990719267280622
ENSG00000087338	GMCL1	-0.584117990277591	-0.584485862788513	5.60652808250495	0.41642695602411
ENSG00000087365	SF3B2	0.215446948858441	0.215463725781869	8.68493103512136	0.783213519238065
ENSG00000087448	KLHL42	-0.431563361801111	-0.431963463283536	5.10364208804823	0.569844357429283
ENSG00000087460	GNAS	0.304777698883874	0.304802411253724	8.95283914294317	0.693432730770014
ENSG00000087470	DNM1L	-0.00853277239696671	-0.00853423363740625	7.59280285489731	0.992390477143585
ENSG00000087502	ERGIC2	-0.000779198073906107	-0.000779802419024062	5.8468362944348	1.00017047582394
ENSG00000087586	AURKA	-0.20057935946749	-0.200629786570245	6.87495436217258	0.799804997160815
ENSG00000087842	PIR	-0.405158887607706	-0.405770525454404	4.57376097028392	0.595401320058103
ENSG00000087884	AAMDC	-0.696385120795432	-0.696782403405979	5.58461221677532	0.316820142679903
ENSG00000087903	RFX2	-0.52688879906022	-0.527927823205992	4.25018119770962	0.473827404930124
ENSG00000087995	METTL2A	0.131800968524697	0.13190349174618	5.10471320195035	0.867985889585003
ENSG00000088035	ALG6	-0.136735321658379	-0.137115377566214	3.57437384062376	0.863408399624855
ENSG00000088038	CNOT3	0.310258064293643	0.310720320927026	4.30894179825036	0.688503101137009
ENSG00000088179	PTPN4	-0.583710736971646	-0.584750378639981	4.06321399647741	0.418347020944359
ENSG00000088205	DDX18	0.290887575143596	0.290928092177109	7.65662822771078	0.708039902227326
ENSG00000088247	KHSRP	-0.399751183900331	-0.399769441851107	9.25380625170385	0.6019492634162
ENSG00000088256	GNA11	-0.439347643989582	-0.439549077582165	6.10347405161269	0.561811752573193
ENSG00000088280	ASAP3	-0.445347227514565	-0.447647355826185	2.60257204913872	0.556677778482588
ENSG00000088298	EDEM2	-0.69021045065796	-0.693344448147034	2.92354586402693	0.328891223377653
ENSG00000088305	DNMT3B	-0.192720384247466	-0.193741813123878	2.39169540418772	0.80778466542891
ENSG00000088325	TPX2	-0.408430787750362	-0.408465271302117	8.30773982517749	0.595774475342054
ENSG00000088356	PDRG1	-0.0329199239436784	-0.0329435707080724	5.93709031783905	0.967931406903362
ENSG00000088367	EPB41L1	-0.503419364506985	-0.503505832074905	7.29202970466585	0.497282154780822
ENSG00000088387	DOCK9	-0.409096213352967	-0.409472765301867	5.16153495925284	0.592138639226414
ENSG00000088448	ANKRD10	-0.219772212729356	-0.22009619490659	4.73821561845528	0.780466802730755
ENSG00000088538	DOCK3	0.0810747925964372	0.0816719475660124	2.09607432221885	0.920227848261436
ENSG00000088682	COQ9	-0.0554614159374482	-0.0556181287513677	3.39970189781133	0.944936785847522
ENSG00000088726	TMEM40	1.36247633241194	1.37331963866521	2.06955656238797	0.0253102442213997
ENSG00000088727	KIF9	-0.28123226951302	-0.282822508946677	2.54289317294416	0.718247142605183
ENSG00000088766	CRLS1	-0.173585256459376	-0.173933750980776	3.96635143022759	0.827383120938155
ENSG00000088808	PPP1R13B	-0.568438130447528	-0.570679152751147	3.06698147169367	0.436713798718221
ENSG00000088812	ATRN	-0.245917844855534	-0.246241900804538	4.35232499669913	0.754522306388742
ENSG00000088826	SMOX	1.69638258009044	1.70399982895828	3.67797896459065	0.00022940181022857
ENSG00000088832	FKBP1A	0.175249409942063	0.175261960905572	8.6827499349329	0.823384048721622
ENSG00000088833	NSFL1C	0.697501191953725	0.697676583365651	7.0485383005771	0.304990006165193
ENSG00000088836	SLC4A11	-0.501338004212915	-0.504212410808319	2.51389597355766	0.511540576895131
ENSG00000088854	C20orf194	-0.0418856710902778	-0.0420722873054032	3.13113845329903	0.958318932587391
ENSG00000088876	ZNF343	-0.315615569423472	-0.316862022791763	3.03503036917143	0.683966290821458
ENSG00000088888	MAVS	-0.138249488485203	-0.138291242430881	6.38068495699387	0.862692751147714
ENSG00000088899	LZTS3	-0.424202804327154	-0.425544078774349	3.45788809580925	0.576227991150226
ENSG00000088930	XRN2	0.386514280038269	0.386558613687591	8.16269655524172	0.61450079370955
ENSG00000088970	KIZ	-0.21215993857491	-0.21347097519195	2.64541538709891	0.786822139487289
ENSG00000088986	DYNLL1	0.183115868230394	0.183144142360597	7.57359003910657	0.81586416974009
ENSG00000089006	SNX5	-0.151842869063554	-0.151881974195242	6.81948727695855	0.849573119020129
ENSG00000089009	RPL6	0.0654709951633702	0.0654845287749086	7.2613859597683	0.934005409862887
ENSG00000089022	MAPKAPK5	0.101525917290572	0.101702112326451	4.13052758711898	0.89756429165499
ENSG00000089041	P2RX7	1.54983319897997	1.55362747800503	4.38908313357227	0.000674848987384465
ENSG00000089048	ESF1	0.389658168393052	0.38972430758513	7.63615536358368	0.611190819683439
ENSG00000089050	RBBP9	0.232498280469575	0.233345108668895	3.29358529158147	0.766281407068831
ENSG00000089053	ANAPC5	-0.462440580448381	-0.462583579519944	6.54118102807095	0.539014635258252
ENSG00000089057	SLC23A2	-0.0123031195504621	-0.0123005357844123	2.59559903747327	0.988009581013881
ENSG00000089060	SLC8B1	0.134747082707115	0.13484629156502	5.58695174637525	0.865262653775501
ENSG00000089063	TMEM230	-0.258257581489856	-0.258510373090708	5.06892673399806	0.742843821981295
ENSG00000089091	DZANK1	0.218227882707624	0.220187813711726	2.23717615072169	0.78231394233288
ENSG00000089094	KDM2B	-0.533189433226125	-0.533678943534053	4.96470924612846	0.467330114591298
ENSG00000089123	TASP1	-0.300414805020112	-0.302422762124412	2.17406461600633	0.701269868062957
ENSG00000089127	OAS1	1.40056200236408	1.40083951262234	8.16149321211166	0.00291888723223467
ENSG00000089154	GCN1	-0.133244749095414	-0.133277973128435	6.80642495358951	0.867631505439468
ENSG00000089157	RPLP0	-0.415003880785034	-0.415014591496921	10.155656583785	0.588043281836776
ENSG00000089159	PXN	0.0622105574014962	0.0624606044865107	2.91976526838581	0.937069054533383
ENSG00000089177	KIF16B	0.100711992930704	0.101077998890575	3.24295974600053	0.898504825411258
ENSG00000089195	TRMT6	0.351595365169116	0.351834048791632	5.70944576648923	0.648458229974964
ENSG00000089220	PEBP1	-0.357565627753615	-0.357579546966133	9.61942298831747	0.644057469479657
ENSG00000089234	BRAP	0.312527056144242	0.312857577087005	5.10943172012064	0.686574782753291
ENSG00000089248	ERP29	-0.354729837980974	-0.354769633802171	8.13524111109055	0.646742985179394
ENSG00000089280	FUS	0.251042402094	0.251065305122886	8.60961738428013	0.747656291021518
ENSG00000089289	IGBP1	-0.0798194423245163	-0.0798720795945633	5.82056394228834	0.921944757228084
ENSG00000089327	FXYD5	0.161411830462419	0.161640769307415	4.57346938756817	0.837548507538688
ENSG00000089335	ZNF302	0.185439514877774	0.185779829999709	4.33865562007409	0.81337386642229
ENSG00000089351	GRAMD1A	0.195126259540858	0.195241530309819	5.92368974057834	0.80337016001767
ENSG00000089486	CDIP1	0.0858277180961124	0.0862896057320125	2.18187064417917	0.91431493333199
ENSG00000089597	GANAB	-0.679649295923016	-0.679697346631386	8.48483951375906	0.347595593099679
ENSG00000089639	GMIP	-0.43192906982142	-0.433263524817926	3.26348373899321	0.568416422480069
ENSG00000089682	RBM41	-0.237628572625268	-0.237881623930892	4.7932475334688	0.762823027802974
ENSG00000089685	BIRC5	-0.573202916256319	-0.573355688335336	6.70937247793847	0.42705110936166
ENSG00000089693	MLF2	0.264250163321411	0.264331105161581	6.68780461772246	0.734362040897819
ENSG00000089737	DDX24	0.189199650148519	0.189221836290748	8.21638709357282	0.810771994321209
ENSG00000089775	ZBTB25	-0.0879107840816459	-0.0882290812220798	3.11801682304428	0.912053210637435
ENSG00000089818	NECAP1	0.248827348717317	0.249355912100893	4.02563699045132	0.751463970580299
ENSG00000089820	ARHGAP4	-0.797048237378728	-0.797601432721497	5.25230084429922	0.263683848983544
ENSG00000089876	DHX32	0.311075168500949	0.312329428163426	3.04513815679957	0.688238114190075
ENSG00000089902	RCOR1	0.439773492806205	0.440128760862085	5.0200481429541	0.559588158622409
ENSG00000089916	GPATCH2L	0.173724010577862	0.173837331327954	5.59965446791224	0.825242657846445
ENSG00000090006	LTBP4	-0.754569153632692	-0.757955844271483	3.22295610507458	0.287657979634374
ENSG00000090013	BLVRB	-0.218724393135301	-0.21888787342177	5.30524559283324	0.781731160626074
ENSG00000090020	SLC9A1	0.693907454677381	0.694853395220843	4.80248137894274	0.309636834037401
ENSG00000090054	SPTLC1	0.636423663366556	0.637646834356397	4.12705457873622	0.366902062038987
ENSG00000090060	PAPOLA	0.0633392750117805	0.0633470339249256	7.98813426213621	0.937094506861528
ENSG00000090061	CCNK	0.515404049811256	0.516686056137197	3.86565253333376	0.486160329634799
ENSG00000090238	YPEL3	-0.69959046113827	-0.700256380638236	5.15376643186829	0.312174435787756
ENSG00000090263	MRPS33	0.0834500403893871	0.083485771699287	6.15479501259198	0.917419024124524
ENSG00000090266	NDUFB2	-0.209099091313621	-0.209152375157741	6.88949293926886	0.791275190912241
ENSG00000090273	NUDC	0.241343481107529	0.241391629466594	7.20776010686613	0.75736655324662
ENSG00000090316	MAEA	-0.266103775535343	-0.266270734965567	5.62651345820813	0.734439981049521
ENSG00000090339	ICAM1	3.02394643317242	3.03203033848605	5.03196024799359	1.48304577430265e-13
ENSG00000090372	STRN4	0.0744148443488991	0.0745355818740823	4.09492352140707	0.924890225490979
ENSG00000090376	IRAK3	-0.321872313553071	-0.322163240681689	5.60871946019368	0.678666372017052
ENSG00000090432	MUL1	-0.330531351803353	-0.33070986369164	5.73623769758867	0.670369885368152
ENSG00000090447	TFAP4	-0.861561595509414	-0.864324791994742	3.26556760050963	0.19259771513871
ENSG00000090470	PDCD7	-0.00513147023776	-0.00513506735514811	5.80674582413501	0.995687428718456
ENSG00000090487	SPG21	0.163014366342628	0.163128673764326	5.58754648783199	0.835912760409361
ENSG00000090520	DNAJB11	0.460262706982783	0.460354000355481	7.33789177548855	0.54269215073924
ENSG00000090530	P3H2	-0.270648899087026	-0.270777138644508	6.1929128679455	0.729907220344056
ENSG00000090565	RAB11FIP3	-0.707741957147588	-0.708904560877395	4.20432521262188	0.300550330060531
ENSG00000090581	GNPTG	0.158192409614628	0.158352648893424	4.93697903530181	0.84077609113334
ENSG00000090612	ZNF268	0.288335156145495	0.288791702370249	4.11223737566769	0.710519720433814
ENSG00000090615	GOLGA3	0.0282332338907343	0.0282421453787835	6.47367182099912	0.97142505816225
ENSG00000090621	PABPC4	-0.14703248308487	-0.147051837012054	7.95472346267248	0.853651849622257
ENSG00000090674	MCOLN1	0.14059070442765	0.141838628320418	2.01050065056942	0.859333130789578
ENSG00000090686	USP48	-0.17220513789395	-0.172217148273935	8.56956689997439	0.828674015577363
ENSG00000090776	EFNB1	1.33429789216694	1.33783021671094	4.13768857300613	0.00653771979230408
ENSG00000090857	PDPR	-0.453656330087188	-0.453763276220297	6.78271043292908	0.547680259305492
ENSG00000090861	AARS	-0.177139701330909	-0.177190416310665	6.79471088087562	0.82329915945259
ENSG00000090863	GLG1	-0.0979903550040411	-0.0980093130583944	7.29329803500484	0.904247323434746
ENSG00000090889	KIF4A	-0.231341217763119	-0.231385898001884	7.28147324746573	0.769063805707504
ENSG00000090905	TNRC6A	-0.248329777230721	-0.248387756175128	6.88165027326986	0.752118740891996
ENSG00000090924	PLEKHG2	-0.0657246569410059	-0.0659116640530819	3.68168046540726	0.934590529244748
ENSG00000090971	NAT14	-0.903587432051792	-0.904685082085488	4.65794260714291	0.169069472996708
ENSG00000090975	PITPNM2	-0.665217210183515	-0.669248796049565	2.44568297310751	0.375698740777563
ENSG00000090989	EXOC1	0.0976993844293843	0.0977362832944973	6.37550608384132	0.902541424221403
ENSG00000091009	RBM27	0.341056539957778	0.34154484644074	4.36466485334922	0.658124360128665
ENSG00000091039	OSBPL8	-0.023444236538447	-0.0234510970545937	6.786100237785	0.977750643490153
ENSG00000091073	DTX2	-0.185007598011323	-0.185205347597995	4.91795249844034	0.815681059429533
ENSG00000091127	PUS7	0.461300858947302	0.4621413624641	4.0895570116366	0.537714508763838
ENSG00000091129	NRCAM	0.156229412510916	0.156659574864181	4.55013207456715	0.843209619377104
ENSG00000091136	LAMB1	0.526400093624767	0.526474414121598	7.92378121213943	0.472462311454637
ENSG00000091137	SLC26A4	0.147545824606131	0.154189476903469	2.41782177652391	0.887817311193404
ENSG00000091140	DLD	0.0283806465719216	0.0283940314984536	5.7558775544652	0.971671160357036
ENSG00000091157	WDR7	-0.310719064693582	-0.311451016386352	3.74645869504973	0.68923389372514
ENSG00000091164	TXNL1	0.210980020775173	0.211145119851605	5.41319403652388	0.787908921420156
ENSG00000091317	CMTM6	-0.291723696573292	-0.291820310696695	6.60070630457903	0.710803869427389
ENSG00000091409	ITGA6	-0.451927909423111	-0.452247264756707	5.55211042380062	0.548927741829174
ENSG00000091428	RAPGEF4	0.31347224615882	0.313543947627863	6.7862650254958	0.685664438553708
ENSG00000091436	MAP3K20	-0.748491226471917	-0.748594862263763	7.78498916523415	0.256347194145077
ENSG00000091483	FH	-0.075305419189031	-0.0753554125871495	5.46808274760588	0.92565193730863
ENSG00000091490	SEL1L3	-0.23495080641691	-0.235049465458019	6.33838900631337	0.765638735107528
ENSG00000091527	CDV3	0.328178211607295	0.328192462552513	9.56562376296032	0.671063119562726
ENSG00000091542	ALKBH5	-0.550288170864944	-0.550605773288121	5.77954784670909	0.450102114896157
ENSG00000091592	NLRP1	-0.268347247908297	-0.268689822549933	4.49026058559218	0.732085293637239
ENSG00000091640	SPAG7	0.267312365596235	0.267360421325132	7.34831163817688	0.731054649861459
ENSG00000091651	ORC6	-0.0344402474614429	-0.0344648502416838	5.57848364008714	0.966317386021898
ENSG00000091656	ZFHX4	0.267113941881882	0.269124052226466	1.80888637418691	0.732998640790778
ENSG00000091732	ZC3HC1	0.0310206043384456	0.031060290804995	4.64879038220595	0.968212290465562
ENSG00000091844	RGS17	0.182970033344023	0.185850884668238	1.68183949764555	0.826215745526722
ENSG00000091879	ANGPT2	2.56501485576521	2.57528448579351	3.9623405439902	2.157445523991e-09
ENSG00000091947	TMEM101	-0.16932980043435	-0.169436067227921	5.54056454159002	0.83114386304018
ENSG00000091972	CD200	-0.127052076878974	-0.127378057091338	3.84551703091214	0.873249625606429
ENSG00000091986	CCDC80	-0.456069029735677	-0.45616187758015	7.2373101334649	0.547849933494157
ENSG00000092010	PSME1	0.480308014830986	0.48036303121025	8.34421091213945	0.521399011625998
ENSG00000092020	PPP2R3C	0.158636289975609	0.158947992248695	4.35058280230632	0.840311384505141
ENSG00000092094	OSGEP	-0.194768977093535	-0.195351725084874	3.35296055511936	0.805141281206796
ENSG00000092108	SCFD1	0.0625526528829867	0.0625746098242748	6.43548284262915	0.937214333813072
ENSG00000092140	G2E3	-0.261459470566654	-0.261566688587236	6.06262521682551	0.73909341806361
ENSG00000092148	HECTD1	0.164267245833242	0.164299952516062	7.16024549806717	0.835698259406877
ENSG00000092199	HNRNPC	0.455186771063831	0.455221242805104	8.95589863095832	0.553679726500937
ENSG00000092200	RPGRIP1	1.44618712761059	1.56997791221725	0.84862037738831	0.164983365573662
ENSG00000092201	SUPT16H	-0.0373095905660386	-0.0373121103115252	8.71995330987021	0.963822748517012
ENSG00000092203	TOX4	0.424130311783396	0.424245762683	6.85978386539702	0.57501589807003
ENSG00000092208	GEMIN2	-0.403256402717313	-0.404883143416893	3.20502123208944	0.600448206732208
ENSG00000092330	TINF2	0.277260989683628	0.277491887575781	5.39671663952188	0.721706501609671
ENSG00000092439	TRPM7	0.146845864924281	0.146939431395131	5.72701944969003	0.852437908249793
ENSG00000092445	TYRO3	-0.73916260058715	-0.740519442404104	4.19739834986214	0.273234710471995
ENSG00000092470	WDR76	-0.608343147535591	-0.608633081377955	6.00069707468155	0.392294909309502
ENSG00000092531	SNAP23	0.415500189477075	0.415697018076666	6.01078458219059	0.584431027313768
ENSG00000092758	COL9A3	-0.615380548271477	-0.633884218190858	1.63767201423151	0.448854431339562
ENSG00000092820	EZR	-0.059442465579544	-0.0594481017947474	8.46645094244826	0.94216418610269
ENSG00000092841	MYL6	-0.332863991938601	-0.332878387540861	9.30708925323769	0.668432629731945
ENSG00000092847	AGO1	-0.563550322662512	-0.56405590732906	4.96831387070979	0.437547525466949
ENSG00000092853	CLSPN	0.00593351577654411	0.00593394536837403	8.50384853581603	0.993066545005011
ENSG00000092931	MFSD11	-0.168615764766598	-0.168969042093475	4.0687460172657	0.831561951755665
ENSG00000092964	DPYSL2	-0.113450767526199	-0.113460595287124	8.40730578854414	0.887535249403909
ENSG00000092969	TGFB2	1.08958105609185	1.09000158531688	6.43355486902369	0.0356623171411148
ENSG00000092978	GPATCH2	-0.0495290839067587	-0.049585492517334	4.94903951663374	0.951113377751479
ENSG00000093000	NUP50	0.210579158456899	0.21065032518812	6.55972895826907	0.788190259112969
ENSG00000093009	CDC45	-0.674028037158991	-0.674562846400065	5.43180235672362	0.328543807401021
ENSG00000093010	COMT	0.0770716011422437	0.0771018049722965	6.57940426753596	0.920578845819208
ENSG00000093144	ECHDC1	0.457645596647346	0.457860903943147	6.13785989228558	0.544561969147246
ENSG00000093167	LRRFIP2	0.464673569534942	0.464841134501377	6.63983795678471	0.537958912110831
ENSG00000093183	SEC22C	-0.265587250201693	-0.265742066144549	5.71913246805697	0.734962086416728
ENSG00000094631	HDAC6	0.436431058053188	0.436576459825099	6.28049830065442	0.562875259305529
ENSG00000094804	CDC6	-0.0593242538265612	-0.0593383889314376	7.02293176154516	0.942200507651223
ENSG00000094841	UPRT	-0.282206746762209	-0.2833688484383	2.96474354760007	0.717511673355063
ENSG00000094880	CDC23	-0.154576382850298	-0.154862345970853	4.1556234558721	0.845742088670013
ENSG00000094914	AAAS	-0.124511868199697	-0.125123296034094	2.79544362414575	0.875499378222357
ENSG00000094916	CBX5	-0.00459566531246852	-0.00459632500958791	7.68541243767055	0.996329675733146
ENSG00000094975	SUCO	0.218580503871752	0.21865100402904	6.82012891423579	0.780173558008591
ENSG00000095002	MSH2	-0.130423435376515	-0.130490293074785	5.9554213098213	0.870398499045342
ENSG00000095015	MAP3K1	-0.44890104991717	-0.449350693927951	5.00703926366759	0.551741302859855
ENSG00000095066	HOOK2	-0.4697357067594	-0.470784172272088	4.08193298763279	0.530623607519506
ENSG00000095139	ARCN1	0.189282754680296	0.189360884353425	6.23717238697072	0.809549517704107
ENSG00000095209	TMEM38B	-0.0347238889402582	-0.0348793906764434	3.65715624054707	0.965557960626517
ENSG00000095261	PSMD5	-0.27361332671963	-0.273894057435296	4.89779055523112	0.726859649991408
ENSG00000095303	PTGS1	-0.678646544104137	-0.687954714345507	1.91333634842729	0.439040728616415
ENSG00000095319	NUP188	0.202584545522153	0.203088576977274	3.41458309095325	0.79621686228196
ENSG00000095321	CRAT	-0.710891951694232	-0.711911046925722	4.45821093727961	0.296614597654193
ENSG00000095370	SH2D3C	1.04730678144275	1.04824262267298	5.32298665921996	0.0500593343605932
ENSG00000095380	NANS	-0.26639221270051	-0.266453556822066	7.12848285444162	0.734156636909192
ENSG00000095383	TBC1D2	0.296464321294786	0.296688369529716	5.2206995848297	0.70252678283401
ENSG00000095485	CWF19L1	0.341746635291138	0.342208021703459	4.71151358785131	0.657303899134281
ENSG00000095564	BTAF1	0.138749433920883	0.138841345602863	5.61696925362534	0.860803226087151
ENSG00000095574	IKZF5	-0.0791893502041301	-0.0793583128169734	3.90156160042923	0.921280615671964
ENSG00000095637	SORBS1	-0.563119033237816	-0.563540517728863	5.27700674296784	0.437420335363856
ENSG00000095739	BAMBI	0.55848695501216	0.561887398115646	2.69093241336454	0.448169969956603
ENSG00000095752	IL11	2.25354269407221	2.27180138608778	2.33122669928462	0.000449558737163367
ENSG00000095787	WAC	0.0367867694988319	0.0367901902893807	8.62286782654652	0.963391540419134
ENSG00000095794	CREM	0.497599910968526	0.498230135482335	5.2852667909467	0.501442466040026
ENSG00000095906	NUBP2	-0.663794202951458	-0.66507141874747	4.03973842553989	0.349568931315768
ENSG00000095951	HIVEP1	0.0150513836601011	0.0150624900760149	5.81097686725975	0.984268485626428
ENSG00000096060	FKBP5	-0.835822379145124	-0.835950412102113	7.77561745146102	0.177473710959273
ENSG00000096063	SRPK1	-0.309025068163637	-0.309118259353308	6.77069109665117	0.691826735339016
ENSG00000096070	BRPF3	0.138557645111116	0.138836835924736	4.24555889299394	0.860464891422019
ENSG00000096092	TMEM14A	-1.03012776936072	-1.03194798804979	4.30669291224419	0.0888376779270156
ENSG00000096093	EFHC1	0.870942134320783	0.873984442269134	3.35407085263987	0.176344657419543
ENSG00000096384	HSP90AB1	0.439677514669181	0.439682791382657	11.2120943197544	0.560007201576846
ENSG00000096401	CDC5L	0.147170184217029	0.147203117754569	7.26408674906653	0.852436963607466
ENSG00000096433	ITPR3	0.23724899478341	0.237401653387126	5.45574366682738	0.761501523578583
ENSG00000096654	ZNF184	-0.908907654794815	-0.916904444689408	2.56738745863079	0.223150995378209
ENSG00000096696	DSP	2.90073022446565	2.90715953113831	5.77880269754224	1.0622708654295e-08
ENSG00000096717	SIRT1	0.140334084910916	0.140532957018677	4.54292787390279	0.858780329726768
ENSG00000096746	HNRNPH3	0.167431162425573	0.167452204049374	7.96127476533802	0.83201709822853
ENSG00000096872	IFT74	0.273846302384495	0.274222806482399	4.66542509534928	0.725062741258285
ENSG00000096968	JAK2	0.61793647568463	0.618669240391207	5.30835091418372	0.381915296796174
ENSG00000097007	ABL1	-0.124888166011275	-0.124981392541637	5.26868533491339	0.875940520167265
ENSG00000097021	ACOT7	-0.512937913225636	-0.513352950957617	5.28440988746577	0.487499919766033
ENSG00000097033	SH3GLB1	0.551880424828134	0.551982490628452	7.62733395537724	0.446781246740248
ENSG00000097046	CDC7	0.0599319628372711	0.0600490708057189	4.23171596016526	0.939249057928155
ENSG00000097096	SYDE2	-0.439879618669285	-0.44238808102399	2.67300174724548	0.562974825470493
ENSG00000099194	SCD	0.42408978361163	0.424143364510745	8.51576899693541	0.57631507191342
ENSG00000099204	ABLIM1	-0.117431549054072	-0.117461570186804	6.89611554255506	0.883549691494416
ENSG00000099219	ERMP1	-0.985869638523511	-0.986751148409468	5.28132691959611	0.0816102612780042
ENSG00000099246	RAB18	-0.186832928901261	-0.186895841507069	6.54658998037272	0.813579661800432
ENSG00000099250	NRP1	1.30793408535952	1.30837577285436	6.79390676098678	0.00164860794156127
ENSG00000099251	HSD17B7P2	0.666023001878822	0.675326672235342	1.93973254223512	0.408203960835863
ENSG00000099256	PRTFDC1	-1.05557659438702	-1.06184059203013	2.6587386281555	0.10172371423342
ENSG00000099260	PALMD	-0.201733425810207	-0.201794730537366	6.37436315920892	0.801685716630056
ENSG00000099282	TSPAN15	-1.375796720679	-1.38043840765489	3.54028266204451	0.016391431158972
ENSG00000099290	WASHC2A	1.08823852350546	1.08892182135819	6.02371274377047	0.0443149880605194
ENSG00000099326	MZF1	-0.189008853516203	-0.189568457238427	3.37324669414707	0.811827148931103
ENSG00000099330	OCEL1	-0.924040258509549	-0.926984947836986	3.56351150708277	0.144256701242936
ENSG00000099331	MYO9B	0.323109885271473	0.323294945549601	5.64688060776656	0.676120233199614
ENSG00000099337	KCNK6	0.412853865842572	0.413083989041036	5.43630239535713	0.589031696171797
ENSG00000099341	PSMD8	-0.0345643128164927	-0.0345674501688459	8.22743379092805	0.966515743541245
ENSG00000099364	FBXL19	-0.0567439988034447	-0.0572661730361814	1.99040005680597	0.943180528481148
ENSG00000099377	HSD3B7	-0.333104717986546	-0.334417532886395	3.10944619004325	0.671854430943798
ENSG00000099381	SETD1A	-0.0918633816421529	-0.0920372365134554	4.09936122558692	0.908673853391533
ENSG00000099385	BCL7C	-0.558254081617412	-0.56058582223555	3.03484693028605	0.447945033829334
ENSG00000099622	CIRBP	-0.238841701344108	-0.238928442150836	6.24039581716066	0.761769020376908
ENSG00000099624	ATP5F1D	-0.0291288515597968	-0.0292743956215778	2.24112021289641	0.970909301276147
ENSG00000099783	HNRNPM	0.296008044624529	0.296034157373224	8.36437895473915	0.702944275799086
ENSG00000099785	2002-03-01	-0.683368375535553	-0.686918130059733	2.92033863879809	0.336294298922334
ENSG00000099795	NDUFB7	-0.608393987477563	-0.608761157963481	5.58388253019054	0.420134617489508
ENSG00000099800	TIMM13	-0.721442874907158	-0.721499909888283	8.2832379887286	0.313778631383035
ENSG00000099804	CDC34	-0.382579636673181	-0.38288032575284	5.11590605890198	0.61846884831086
ENSG00000099810	MTAP	-0.339033256263947	-0.339298432709389	5.36342407296956	0.661661390456521
ENSG00000099814	CEP170B	-0.244802307137363	-0.245335961045938	3.66487324803267	0.755334876741878
ENSG00000099817	POLR2E	-0.295307736786398	-0.295315622850353	9.84462585578869	0.707455410285476
ENSG00000099821	POLRMT	-0.691976672806426	-0.695984906149609	2.48146445075639	0.337165450889861
ENSG00000099840	IZUMO4	0.0815660561824603	0.0821019083963213	1.9487214734334	0.919391361278746
ENSG00000099849	RASSF7	-0.829183164342692	-0.830653340991987	4.07180356947852	0.198483667112862
ENSG00000099860	GADD45B	-1.23250994663199	-1.23296565405555	7.03444689026518	0.00625071143470206
ENSG00000099864	PALM	-0.874465154744917	-0.874760127732287	6.35922568164346	0.168948143033723
ENSG00000099875	MKNK2	-0.616852760235786	-0.617001088054379	6.87445984452911	0.383661673102027
ENSG00000099889	ARVCF	-0.286897432657813	-0.287775196747341	3.34398431357879	0.712856614214459
ENSG00000099899	TRMT2A	-0.287387333373079	-0.287985533613693	3.64462970797243	0.712796977291944
ENSG00000099901	RANBP1	-0.0877731998434377	-0.0877967005981708	6.71749478392013	0.914176876092392
ENSG00000099904	ZDHHC8	-0.285536858388482	-0.285839966571703	4.57658984511429	0.715845751472483
ENSG00000099910	KLHL22	-0.613961732664916	-0.614844532473063	4.2556263720247	0.391303101749758
ENSG00000099917	MED15	0.777892666279919	0.779748475786708	3.73498115471626	0.242240141891373
ENSG00000099937	SERPIND1	1.00159237424419	1.11623309134028	0.767852984833237	0.410351366503603
ENSG00000099940	SNAP29	-0.111999544207496	-0.112064044202898	5.69674992242136	0.88921763854006
ENSG00000099942	CRKL	-0.418725079024174	-0.419205288431034	4.80722126225932	0.581968992606739
ENSG00000099949	LZTR1	-0.354001551160333	-0.354671679904261	3.97988261623311	0.646145412316661
ENSG00000099954	CECR2	-0.750604658838267	-0.953718090189845	0.748980226002474	0.633034317940771
ENSG00000099956	SMARCB1	-0.152996904409622	-0.153131859143244	4.89616238623702	0.847636715788438
ENSG00000099968	BCL2L13	0.22526892678735	0.225392186217555	6.24910308267186	0.7735690621466
ENSG00000099991	CABIN1	-0.55080897642105	-0.55119521451953	5.42414924833177	0.449765089453429
ENSG00000099992	TBC1D10A	-0.191720569093151	-0.192125432568666	3.9867999095369	0.808735606343471
ENSG00000099995	SF3A1	0.0709083908490687	0.0709266072028306	6.83163070183424	0.930153771325972
ENSG00000099998	GGT5	-0.300943033891329	-0.301445240707896	4.42387846266113	0.69935389859781
ENSG00000100003	SEC14L2	-1.2960018111419	-1.29873115140374	3.99722884155557	0.0258430297121971
ENSG00000100014	SPECC1L	-0.342000891144511	-0.34230950928509	5.07206898965224	0.658668885261714
ENSG00000100027	YPEL1	-0.794288179600071	-0.798359622737602	2.50369315098508	0.254183425151665
ENSG00000100028	SNRPD3	-0.128551672362318	-0.128592210036493	6.59138942150752	0.872164597226301
ENSG00000100029	PES1	0.417510490612401	0.417837431834357	4.92489751870457	0.581663242564364
ENSG00000100030	MAPK1	-0.353803410260414	-0.353917371118786	6.58160712497502	0.647619336451667
ENSG00000100034	PPM1F	-0.0909054881557585	-0.0910373945529908	4.09685685803827	0.909770548976059
ENSG00000100036	SLC35E4	0.762781732579131	0.763582404334636	4.71588898072285	0.246032569664422
ENSG00000100056	ESS2	0.0137915515512537	0.0138363701795687	3.12575123511944	0.985740825376169
ENSG00000100058	CRYBB2P1	0.269104256163655	0.269610493802062	4.16994023360814	0.72969148406353
ENSG00000100060	MFNG	-0.567464901142431	-0.567660445577942	6.32801572206253	0.435651062876665
ENSG00000100065	CARD10	-0.54187803063471	-0.542603868871788	4.33619936136266	0.459234480430762
ENSG00000100075	SLC25A1	-0.249839101142541	-0.250067973821477	5.08818454033172	0.750626499987725
ENSG00000100083	GGA1	-0.192820753722408	-0.192943801488875	5.32679121732255	0.807664515880952
ENSG00000100084	HIRA	0.358826460420861	0.36075730154167	2.75490560423573	0.641680848071904
ENSG00000100092	SH3BP1	-1.16472525438448	-1.17594422631441	2.13538903872371	0.0981329633200755
ENSG00000100097	LGALS1	0.299228539681814	0.29925790203255	8.15680406327473	0.699753800140569
ENSG00000100099	HPS4	0.199673457542672	0.199838341615252	5.10699644278604	0.799202128840668
ENSG00000100100	PIK3IP1	-0.927153768896373	-0.928753521160321	4.92093888522855	0.124413998061218
ENSG00000100105	PATZ1	-0.125887884641226	-0.125992703811418	4.98366128701285	0.874681585521026
ENSG00000100106	TRIOBP	-0.316037283505188	-0.316153706224479	6.324758330921	0.68508928995123
ENSG00000100109	TFIP11	1.00900851153387	1.01443721509285	2.79539876228366	0.10908142966012
ENSG00000100116	GCAT	-0.81622720029248	-0.819749779553327	2.74814667073842	0.229202822456821
ENSG00000100124	ANKRD54	-0.420393607413135	-0.421565633006342	3.6827918353928	0.579533626628937
ENSG00000100138	SNU13	-0.143377226684191	-0.143391368900407	8.26851449962651	0.857895399283021
ENSG00000100139	MICALL1	0.301865306927682	0.302058513082775	5.6214634949072	0.697180677427932
ENSG00000100150	DEPDC5	-0.0285213921070314	-0.0287289432040402	2.27769195755601	0.971122094302511
ENSG00000100154	TTC28	0.4144530255805	0.414947002487944	4.70606782595864	0.585334280763557
ENSG00000100162	CENPM	-0.626302102366973	-0.626825802159287	5.19467609566295	0.375084665901552
ENSG00000100196	KDELR3	-0.834808906736287	-0.837947550485621	3.13010570252602	0.210059847414143
ENSG00000100201	DDX17	-0.218650504353858	-0.218667083297931	8.53823083703208	0.781818650208654
ENSG00000100207	TCF20	0.350466015555465	0.350616720991165	6.23643007585658	0.649720939820448
ENSG00000100209	HSCB	1.05997746243143	1.06135425825094	5.16118199897506	0.0485777697443492
ENSG00000100211	CBY1	-0.47462240330758	-0.47496308249952	5.34618504018934	0.526076523755482
ENSG00000100216	TOMM22	-0.0180130297164805	-0.018016296903847	7.09642440057427	0.982904294321274
ENSG00000100219	XBP1	0.744975347165832	0.745237297539889	6.93792582278586	0.258462824433174
ENSG00000100220	RTCB	-0.437059296987936	-0.437212403994978	6.30678297586627	0.564206004042187
ENSG00000100221	JOSD1	-0.352835215418694	-0.353015220706393	6.18309829387815	0.648973612622397
ENSG00000100225	FBXO7	-0.144504989577189	-0.144546895443967	7.07411341241846	0.856401769657484
ENSG00000100226	GTPBP1	0.443485563031228	0.443927300482513	5.15208405071171	0.556869284955931
ENSG00000100227	POLDIP3	-0.104267969622266	-0.104300312504307	6.30300923273479	0.89660487204949
ENSG00000100234	TIMP3	0.366519093674575	0.366590013151409	7.38178061973394	0.633109147261942
ENSG00000100239	PPP6R2	-0.0832460507472672	-0.0833804185647025	4.45485889539132	0.917271221862616
ENSG00000100241	SBF1	-0.398108269089583	-0.398301787357509	5.68665240489969	0.605828485570991
ENSG00000100242	SUN2	0.557135194921922	0.561503581756825	2.30912277223287	0.453696646958879
ENSG00000100243	CYB5R3	0.285496851826091	0.285521986863289	8.54485558010875	0.713375964001135
ENSG00000100246	DNAL4	-0.166721598047148	-0.166989468356788	4.20418941256392	0.833661983297545
ENSG00000100258	LMF2	-0.462896805957414	-0.463099137857271	5.96200406889167	0.539614550019656
ENSG00000100263	RHBDD3	-0.552518586972197	-0.554396845463444	3.29385010458882	0.45245395194833
ENSG00000100266	PACSIN2	-0.166461439635567	-0.166611268184832	5.2003693736835	0.83397163848529
ENSG00000100280	AP1B1	-0.0762208961315513	-0.0762380447162207	6.9098798617705	0.924797049395049
ENSG00000100281	HMGXB4	0.0940780570708927	0.0941111890881216	6.33031299084635	0.907130235365884
ENSG00000100284	TOM1	0.560998996033569	0.561905383218421	4.04064883378898	0.438869956742566
ENSG00000100288	CHKB	-0.170459553271609	-0.170892107414804	3.48989686034417	0.829927535096945
ENSG00000100292	HMOX1	0.278696340094667	0.278725936104787	8.23356396666881	0.719250966450567
ENSG00000100294	MCAT	-0.182842697319571	-0.183601709761129	2.8213584713532	0.817098991045676
ENSG00000100296	THOC5	0.0999947042102979	0.100070153579042	5.24130246857746	0.899535918625878
ENSG00000100297	MCM5	-0.611982937929568	-0.612180219604218	6.58900772752664	0.391851655364398
ENSG00000100299	ARSA	0.0121318221299756	0.0121398841550628	4.33395496362726	0.986676414436571
ENSG00000100300	TSPO	-0.460978569113961	-0.461085906539293	7.06925973881919	0.541094685855586
ENSG00000100304	TTLL12	-0.700369478602808	-0.700973245008698	5.0731270866634	0.30950401582355
ENSG00000100307	CBX7	-1.17091409787662	-1.17256750268889	4.27234611570958	0.0381892530923205
ENSG00000100311	PDGFB	0.235554690053764	0.236067722282638	3.60835155769672	0.763072991169807
ENSG00000100316	RPL3	0.119868708584601	0.119905847941662	6.73646336869244	0.88072016567378
ENSG00000100320	RBFOX2	0.234203529090803	0.234251148485494	7.14318306059458	0.764498148268304
ENSG00000100324	TAB1	-0.533365707248889	-0.533999926082571	4.69768989225451	0.467218113839146
ENSG00000100325	ASCC2	0.234586346221392	0.234898714098721	4.52441160455057	0.764252127015604
ENSG00000100330	MTMR3	-0.128541969823075	-0.129039626756001	2.6983762317197	0.871556200405448
ENSG00000100335	MIEF1	-0.176330125635793	-0.176390828091228	6.34430426865234	0.824123252442576
ENSG00000100336	APOL4	-2.33472897167827	-144269481.153867	0.357877861701472	0.160897268023601
ENSG00000100342	APOL1	1.19630356844152	1.19653524810221	8.04371698192957	0.0117225337081419
ENSG00000100345	MYH9	0.161601474884262	0.161606749115397	9.77888832223128	0.837454572415808
ENSG00000100347	SAMM50	-0.316915466459841	-0.31721792202295	4.99439090512257	0.68364976837524
ENSG00000100348	TXN2	-0.0145226722186624	-0.0145284277210323	6.36693124482282	0.986328613208393
ENSG00000100350	FOXRED2	-0.401696433950643	-0.401990353654948	5.17951850608081	0.600084686930529
ENSG00000100351	GRAP2	-3.99025822958209	-4.15146365482958	1.61887601932239	0.000435488086813937
ENSG00000100353	EIF3D	0.0646864032688232	0.0646905616798001	8.79804959221616	0.934771748558824
ENSG00000100354	TNRC6B	-0.148773940655754	-0.148805412548298	7.01111480574053	0.852204529935621
ENSG00000100359	SGSM3	-0.518906573242943	-0.519220330920434	5.44333901162254	0.485885707143743
ENSG00000100360	IFT27	-0.264635892084703	-0.265171371762216	3.93520249014115	0.735493228691972
ENSG00000100364	KIAA0930	-0.354251342033779	-0.354417385301323	5.85384004520785	0.64686880277732
ENSG00000100365	NCF4	2.64773283779974	144269481.535378	0.470758507093866	0.0608260169274598
ENSG00000100372	SLC25A17	-0.0207013490787496	-0.0207272886882727	4.49859070294596	0.979984161211539
ENSG00000100376	FAM118A	0.10900608727423	0.109202933127986	4.01586662931016	0.889889701726704
ENSG00000100379	KCTD17	-0.510143304717655	-0.51082561426934	4.44000747177434	0.49323408525623
ENSG00000100380	ST13	0.00463531382573045	0.00463575977754025	8.15073592407253	0.994966008670211
ENSG00000100387	RBX1	-0.0898814494522608	-0.0899065148521932	6.82799093066899	0.91127746755994
ENSG00000100393	EP300	0.45387206185809	0.453993302281711	6.89574812000715	0.547104414096524
ENSG00000100395	L3MBTL2	-0.176622961174788	-0.176820837849589	4.65548804808512	0.82385434506893
ENSG00000100401	RANGAP1	-0.081473588614487	-0.0814892007312557	7.10102233285983	0.919757296639084
ENSG00000100403	ZC3H7B	0.715183626763298	0.715382089795739	6.78097992301022	0.287819637808397
ENSG00000100410	PHF5A	0.423616258394473	0.42384050074961	5.57275190252695	0.57675542714272
ENSG00000100412	ACO2	0.322449499169672	0.323888054205387	2.52154120297167	0.677433874060519
ENSG00000100413	POLR3H	-0.106469322148303	-0.106929102931603	2.74825378158526	0.893596572441223
ENSG00000100416	TRMU	-0.175273091251128	-0.175569900558288	4.11760092476429	0.825301660587548
ENSG00000100417	PMM1	-0.520875844054978	-0.521284971657406	5.11321207830307	0.479625293448738
ENSG00000100418	DESI1	0.212575378219508	0.212809542759532	4.91399590995305	0.786331438229989
ENSG00000100422	CERK	-1.26833363676102	-1.27186589806239	3.51806373144308	0.0210096288478587
ENSG00000100425	BRD1	0.0941343683521321	0.0942682805383456	4.33489070281013	0.905059246853519
ENSG00000100426	ZBED4	-0.128539743104819	-0.128684862399503	4.63526875599268	0.871993466185192
ENSG00000100429	HDAC10	-0.734221585607553	-0.736542117915892	3.03727669001625	0.298305102861588
ENSG00000100439	ABHD4	0.207831970298375	0.208426542387874	3.83820294394796	0.791104730706505
ENSG00000100441	KHNYN	0.246549540733253	0.246979133115911	4.25130501019061	0.752286345404055
ENSG00000100442	FKBP3	0.141490353690361	0.14154772289216	6.24928174362136	0.858654710054003
ENSG00000100461	RBM23	0.130284354373208	0.130357226561906	6.05002376729293	0.868957924973509
ENSG00000100478	AP4S1	0.0617563263258176	0.0619634681615646	3.13648685810645	0.937728038867962
ENSG00000100479	POLE2	-0.380485001437079	-0.381329388222851	3.88150592393015	0.61950321414522
ENSG00000100483	VCPKMT	0.178718393526507	0.179257537504738	3.37826056830106	0.820256195170896
ENSG00000100485	SOS2	-0.210312900242688	-0.210455808453421	5.54625587335567	0.790115027902046
ENSG00000100503	NIN	0.270816909823811	0.270886321931489	6.8639154622453	0.728024560595624
ENSG00000100504	PYGL	-0.376615217911509	-0.376758994974199	6.22862479886579	0.624684087036604
ENSG00000100519	PSMC6	0.385124660233618	0.385357265992466	5.58426259636563	0.616165584327362
ENSG00000100522	GNPNAT1	0.116169846803827	0.116265853155048	5.13989780007439	0.883473039299401
ENSG00000100523	DDHD1	-0.218195790898311	-0.21863640193527	3.79851092149567	0.782044383797571
ENSG00000100526	CDKN3	-0.156758662289724	-0.156842437857684	5.85564374703162	0.843736686971911
ENSG00000100528	CNIH1	-0.252575295831924	-0.252675822079774	6.33426320388243	0.747906486783003
ENSG00000100532	CGRRF1	-0.0224543409999281	-0.0225250216296824	3.6188800680609	0.97791695876415
ENSG00000100554	ATP6V1D	0.123663947148391	0.123706047602548	6.51832774244697	0.876004991982998
ENSG00000100558	PLEK2	0.996224393864549	0.997827701865003	4.40374780220654	0.0832174805093511
ENSG00000100567	PSMA3	0.714664748836006	0.714895378351324	6.82628948672951	0.290289159335901
ENSG00000100568	VTI1B	-0.256749466092274	-0.257150863305187	4.16669335125901	0.743609043071162
ENSG00000100575	TIMM9	0.0975989465185801	0.0977488930107617	4.34336842623982	0.901718309666571
ENSG00000100577	GSTZ1	-0.00389184012251814	-0.00389736094094488	5.43131066238468	0.99838766052148
ENSG00000100578	KIAA0586	-0.033931110022394	-0.0339685504702343	4.87057349198204	0.967071296622502
ENSG00000100580	TMED8	-0.588252040850872	-0.588593995120123	5.68912352932311	0.413144179652245
ENSG00000100591	AHSA1	0.22020977396813	0.220232095187491	8.1665686534508	0.778360877998261
ENSG00000100592	DAAM1	-0.0944897661581287	-0.0945072301853412	7.43710290566103	0.907976192935843
ENSG00000100596	SPTLC2	-0.127044178616055	-0.127068942143062	7.28635965797079	0.87392597073036
ENSG00000100600	LGMN	0.950917518326826	0.951798337438557	5.9716239386056	0.118695647051967
ENSG00000100601	ALKBH1	0.730557860998598	0.736437810940828	2.09362606939887	0.322247004431318
ENSG00000100603	SNW1	0.23318661536061	0.23323218698191	7.41023974379747	0.765512442268618
ENSG00000100605	ITPK1	-0.655386073968088	-0.655745509785646	5.6750572505944	0.346275415995187
ENSG00000100612	DHRS7	0.407792466035924	0.408026297992669	5.82351961603065	0.5916524774215
ENSG00000100614	PPM1A	-0.358968128639622	-0.359197240715174	5.87974127229312	0.64279080745022
ENSG00000100625	SIX4	0.362732313134334	0.363375866272924	4.28444561257385	0.63618538797143
ENSG00000100629	CEP128	-0.129039459242668	-0.129164258806703	5.05051740169963	0.871465721975731
ENSG00000100632	ERH	0.0795343382676015	0.0795372688127391	9.60683658222898	0.919364262750559
ENSG00000100644	HIF1A	0.852504322583318	0.852682541716022	7.66529157907233	0.162801041650445
ENSG00000100647	SUSD6	0.793421154980913	0.793755604872183	6.63638918343829	0.219116865581505
ENSG00000100650	SRSF5	0.0983484501973957	0.0983557890155161	8.55329827618888	0.900995931828886
ENSG00000100664	EIF5	0.122681929589419	0.122737319274045	6.35049491453441	0.877386230786626
ENSG00000100697	DICER1	0.243294553004643	0.243406185201558	6.18026124532024	0.755537246711134
ENSG00000100711	ZFYVE21	-0.422088715015461	-0.422325031218148	5.56423751183587	0.578995324082565
ENSG00000100714	MTHFD1	-0.114353295915716	-0.114415576924316	5.85167082432675	0.886918350512351
ENSG00000100722	ZC3H14	-0.197104735196149	-0.197301000149249	5.08997466567844	0.803294087295946
ENSG00000100731	PCNX1	-0.0322256926732788	-0.0322504293756837	5.45842659673756	0.968571165572359
ENSG00000100744	GSKIP	-0.302246564689812	-0.302906196930745	4.15882137316397	0.697673601771101
ENSG00000100749	VRK1	-0.0228422700622931	-0.0228531835487755	6.12530318515944	0.977970736660496
ENSG00000100764	PSMC1	0.129747966182821	0.129760923491276	8.14270589524812	0.868640391868146
ENSG00000100767	PAPLN	-0.185815286888175	-0.186078359069832	4.10119684531136	0.814893757070987
ENSG00000100784	RPS6KA5	-0.0881453982599008	-0.0882565796334884	4.86011373743562	0.912371013818035
ENSG00000100796	PPP4R3A	0.202235444473669	0.202298024169538	6.74572859117645	0.796536925150631
ENSG00000100802	C14orf93	-0.0271336164040597	-0.0272271889618969	2.0043315790992	0.972227420919208
ENSG00000100804	PSMB5	-0.122374192414126	-0.122401599371293	7.03122112972171	0.879262904358411
ENSG00000100811	YY1	-0.181408074965511	-0.181451730754472	7.05377302956177	0.819163297862488
ENSG00000100813	ACIN1	0.248960362109653	0.248996650472893	7.62397303468849	0.749743074685517
ENSG00000100814	CCNB1IP1	0.391796021138455	0.392468787537701	4.35806181048311	0.607171955027297
ENSG00000100815	TRIP11	0.300175098126517	0.300232266077152	7.36331107979227	0.69884196596249
ENSG00000100823	APEX1	0.386291941709784	0.386423713716655	6.49376704914978	0.612870483054738
ENSG00000100836	PABPN1	-0.321463242868459	-0.321665009178116	5.4818782306701	0.67997407127219
ENSG00000100852	ARHGAP5	0.11287250872199	0.112927098693724	6.1043155549839	0.886485346537665
ENSG00000100865	CINP	0.0889061221976798	0.0890994774436378	3.72268116946793	0.910416229134044
ENSG00000100867	DHRS2	-1.16378162427623	-1.16923922028126	2.45491675168667	0.0711444431837292
ENSG00000100883	SRP54	0.411930274061127	0.412054666098822	6.90852626984467	0.588936880477637
ENSG00000100888	CHD8	0.202710534449307	0.202743347223214	7.66442892876334	0.796001381052625
ENSG00000100889	PCK2	-0.330164606760447	-0.331405988959629	3.40999498683669	0.669194741955231
ENSG00000100890	KIAA0391	0.648102753296162	0.650778827132417	2.88901863072864	0.362319127886781
ENSG00000100897	DCAF11	-0.299466620994743	-0.299618227112697	5.83628251204227	0.701256961624474
ENSG00000100902	PSMA6	0.941282050743618	0.944733203653727	3.35948941369816	0.151603608316812
ENSG00000100906	NFKBIA	1.36778762823208	1.36787027555507	10.0480840904447	0.000604988209392578
ENSG00000100908	EMC9	-0.155326993479704	-0.155897449835185	3.13804237040903	0.84454087213281
ENSG00000100911	PSME2	0.926334187126107	0.926595432481575	7.05788331168166	0.106824088629591
ENSG00000100916	BRMS1L	-0.159169754848566	-0.159579454318357	3.73331698940077	0.840933073156161
ENSG00000100918	REC8	0.136742443646424	0.138070580831821	1.95682593797237	0.864011063007429
ENSG00000100926	TM9SF1	0.0130309242125217	0.013038086096442	4.81794575092658	0.986125363192756
ENSG00000100934	SEC23A	-0.244234028452637	-0.244392672862037	5.55544817666497	0.75624805843001
ENSG00000100938	GMPR2	-0.342662862706744	-0.342955426381236	5.23314624879407	0.658105379535634
ENSG00000100941	PNN	0.17179233757247	0.171806656105044	8.48608986607707	0.827535438637929
ENSG00000100949	RABGGTA	0.337741892406554	0.339153976829836	3.00144921393192	0.661198176887107
ENSG00000100968	NFATC4	0.0880076544162181	0.0923303824434841	1.18570017768931	0.926355704200144
ENSG00000100983	GSS	0.0426510828347515	0.0426641968665837	6.30824976023817	0.955503085151054
ENSG00000100991	TRPC4AP	-0.223566075361858	-0.224015400314804	3.94690369321363	0.776621765599232
ENSG00000100994	PYGB	-0.641462392934595	-0.64172910431893	6.0359465309573	0.361005983019099
ENSG00000100997	ABHD12	-0.243929294281256	-0.244159363651	5.08810447541074	0.756510101808555
ENSG00000101000	PROCR	0.128418790077285	0.128578577463283	4.9737309842825	0.869943692288202
ENSG00000101003	GINS1	-0.276128935687205	-0.276317614467301	5.57039868081681	0.724426588139194
ENSG00000101017	noP56	1.09891904491256	1.10445660898368	3.64537358326796	0.0623396284842918
ENSG00000101019	UQCC1	0.107486595994072	0.10763547893528	4.47183837694688	0.892085934880777
ENSG00000101040	ZMYND8	-0.0237651473168316	-0.0237733851702883	6.84282639755019	0.977094048351786
ENSG00000101052	IFT52	-0.088091952418626	-0.088286804423425	3.72468821534446	0.912345930517083
ENSG00000101057	MYBL2	-1.47644342737237	-1.47667758021125	7.48831845316228	0.00696110919079899
ENSG00000101079	NDRG3	-1.44166114382144	-1.44251866286123	5.66266390283931	0.00100496064146086
ENSG00000101104	PABPC1L	-0.2199460858846	-0.220560027078804	3.42831435766651	0.781363693828012
ENSG00000101109	STK4	-0.115491434060164	-0.115512262238119	7.27447874856304	0.885516566972239
ENSG00000101126	ADNP	0.0582789877094051	0.0583089484411384	5.950519150988	0.941189272793135
ENSG00000101132	PFDN4	-0.040500530584904	-0.0405198434834314	5.97021328028512	0.960419047814945
ENSG00000101138	CSTF1	-0.0194122278278989	-0.0194379418123872	3.90755279502122	0.981310730160638
ENSG00000101146	RAE1	-0.124910469209153	-0.124960303492526	6.39766678977275	0.875782556206066
ENSG00000101150	TPD52L2	-0.00813654072237137	-0.008137603455744	7.48968555104511	0.993004842409849
ENSG00000101152	DNAJC5	-0.269674430673582	-0.269736600631325	6.75286407983765	0.731877950526161
ENSG00000101158	NELFCD	0.304417503544354	0.30460022966319	5.64110129377642	0.694637300763842
ENSG00000101160	CTSZ	-0.547577603327843	-0.547738202929212	6.62102525396919	0.464979970688014
ENSG00000101161	PRPF6	-0.251035766725963	-0.251064068883032	7.86422827892206	0.750200554689755
ENSG00000101166	PRELID3B	-0.091322282168063	-0.0914204688285501	4.92143187736208	0.909226751699502
ENSG00000101181	MTG2	0.389900933693388	0.390291618661647	4.8659316672993	0.610175129916437
ENSG00000101182	PSMA7	0.0556083151554361	0.0556105483386879	9.51560799326285	0.944987935781265
ENSG00000101187	SLCO4A1	0.397136555698582	0.397345324057786	5.89165050283118	0.602744928445388
ENSG00000101189	MRGBP	-0.0847572523106746	-0.0848179825043488	5.57264446259179	0.917051702315231
ENSG00000101190	TCFL5	-0.563844335944139	-0.565129088065509	3.67361688239824	0.438457183454311
ENSG00000101191	DIDO1	-0.0983735562930882	-0.0984428237787382	5.41498414007397	0.902324603414692
ENSG00000101193	GID8	-0.323473496846712	-0.323628480647505	6.03449763804225	0.677477431974764
ENSG00000101194	SLC17A9	-0.156418363802903	-0.156827613404309	3.42480444636741	0.843970629960838
ENSG00000101199	ARFGAP1	-0.43278432620648	-0.433046232719854	5.32555394780671	0.570444790780509
ENSG00000101210	EEF1A2	-2.77809588030602	-2.83524100433358	1.80998502352577	0.00116328061680139
ENSG00000101216	GMEB2	-0.137851009097609	-0.137976770662409	4.78158462243434	0.862763784015209
ENSG00000101220	C20orf27	-1.022997191157	-1.02633449797828	3.3539552641798	0.0934330316208288
ENSG00000101224	CDC25B	0.819017791311541	0.819055467166233	9.0905321782385	0.195458212626907
ENSG00000101236	RNF24	0.389995698757799	0.390599940780489	5.07317446657584	0.610088197230098
ENSG00000101246	ARFRP1	-0.0991226795048936	-0.0992099609320833	4.91999262958002	0.901652266359298
ENSG00000101247	NDUFAF5	-0.239270388170615	-0.240282764731333	2.94012098695952	0.760235731595252
ENSG00000101255	TRIB3	-0.390124009184278	-0.391041526338043	4.52540413929264	0.609532506075841
ENSG00000101266	CSNK2A1	-0.0368559041120961	-0.0368667370730624	6.56359368796433	0.964098326344303
ENSG00000101290	CDS2	-0.171343327586749	-0.171516083422242	4.9725658681857	0.829090683656804
ENSG00000101294	HM13	-0.39637955765415	-0.396453936570988	7.12675635238548	0.605215759876527
ENSG00000101298	SNPH	-0.694914927519708	-0.697074542057354	3.27865767241988	0.32285194773536
ENSG00000101307	SIRPB1	3.07007981637707	3.10029579139593	2.70702565091723	7.41892245795948e-08
ENSG00000101310	SEC23B	0.44795370764545	0.448239702927461	5.74566836910999	0.552426661999487
ENSG00000101311	FERMT1	0.94205771085746	0.950165222154269	1.78748200052061	0.16898744521766
ENSG00000101335	MYL9	-1.78393804361678	-1.7849599948579	5.74127394215574	0.00265660514515676
ENSG00000101337	TM9SF4	0.180140531913078	0.180323998943308	4.9427142361201	0.818777023255179
ENSG00000101342	TLDC2	0.810568228869531	0.812214029188566	4.13221962512228	0.2214453023689
ENSG00000101343	CRNKL1	0.162569370313923	0.162675888806723	5.55139691154979	0.836485623211551
ENSG00000101346	POFUT1	-0.267951254694418	-0.268239521505743	4.73614286343031	0.732531777438984
ENSG00000101347	SAMHD1	0.883565897815749	0.88362652271945	9.1108340634497	0.137937894837789
ENSG00000101350	KIF3B	0.147224064870295	0.147279505589796	6.19165710053038	0.85214030548827
ENSG00000101353	MROH8	0.422932785347052	0.444814129644057	0.9109847933902	0.648246054877339
ENSG00000101361	NOP56	0.0281588521043743	0.0281616307845703	8.27091151457707	0.971805286912466
ENSG00000101363	MANBAL	-0.524130735059497	-0.524918609836365	4.38039384824276	0.476537888420689
ENSG00000101365	IDH3B	0.0719414849464812	0.0719871520952999	5.50340090749177	0.927108839685268
ENSG00000101367	MAPRE1	0.256903674974073	0.257054070023634	5.55081261651597	0.741985109260619
ENSG00000101384	JAG1	1.66172149954155	1.66256229965312	6.08251290856824	9.68579927994634e-07
ENSG00000101391	CDK5RAP1	-0.0972328280587044	-0.097333617785317	4.75204187886251	0.903376044880926
ENSG00000101400	SNTA1	-1.62371035626412	-1.62615495194532	4.32092897836771	0.00102295779490512
ENSG00000101407	TTI1	0.0556098985517631	0.0557284286736986	3.97300186620397	0.943628079327449
ENSG00000101412	E2F1	-1.02306023269947	-1.02329685108255	7.08372847342594	0.094136704720039
ENSG00000101413	RPRD1B	0.166494057435219	0.166628970499686	5.27849782903954	0.83248519010397
ENSG00000101417	PXMP4	-0.848572255331941	-0.849918229817828	4.12850674670632	0.182268941965813
ENSG00000101421	CHMP4B	0.524086318598949	0.524133598692647	8.72292383358574	0.474805331339991
ENSG00000101439	CST3	-0.0632149600186865	-0.0632234245941414	8.38190586463189	0.937883684441116
ENSG00000101442	ACTR5	0.074092270536642	0.0744239471554533	2.87315889830162	0.925058909781496
ENSG00000101444	AHCY	-0.252553051322129	-0.252822357736694	4.69782227240909	0.747930185415524
ENSG00000101447	FAM83D	-0.535155439619215	-0.535793796431232	4.48133860649267	0.467753101232901
ENSG00000101452	DHX35	0.248496532176711	0.249676478390049	2.48393551947671	0.750580342993591
ENSG00000101457	DNTTIP1	0.0889166385685715	0.0889753617210323	5.58967552632209	0.91166431200485
ENSG00000101460	MAP1LC3A	-0.794007602440645	-0.795863586519587	3.83091040862206	0.248718399541623
ENSG00000101464	PIGU	-0.334380125367001	-0.335076763616701	3.62445957435926	0.666353533065403
ENSG00000101474	APMAP	0.03937570024161	0.0393892732199131	6.58672562695902	0.960243402375639
ENSG00000101544	ADNP2	-0.325959612025203	-0.326254545759009	5.09968138946007	0.674655454295495
ENSG00000101546	RBFA	-0.541806147513799	-0.543333460671636	3.26485394209802	0.464232685926603
ENSG00000101557	USP14	-0.15621139692262	-0.156240379446913	7.27720610910698	0.845826907948279
ENSG00000101558	VAPA	-0.117221928079624	-0.117245112302611	7.44024358751868	0.884626099911213
ENSG00000101574	METTL4	-0.203932456150637	-0.204294687953567	4.26041103523172	0.79630392812743
ENSG00000101577	LPIN2	-0.118655441694714	-0.118720130903714	5.90127587763311	0.882613190950129
ENSG00000101596	SMCHD1	0.437332661232202	0.437399640729307	8.01693721611879	0.563912636016761
ENSG00000101605	MYOM1	-1.08059190117753	-1.10088693014459	1.71847413936342	0.22959465215615
ENSG00000101608	MYL12A	0.196957385714336	0.1969738420772	8.65155846939083	0.801741608658445
ENSG00000101624	CEP76	0.092806715830121	0.093049051542895	3.68164577170324	0.906421624236351
ENSG00000101639	CEP192	-0.226153027629158	-0.226306706814052	5.39780229574676	0.774313971902567
ENSG00000101654	RNMT	0.237316917653942	0.237398306067425	6.7187862804628	0.761454496895125
ENSG00000101665	SMAD7	-0.162901958138087	-0.164174418698467	2.48759804447895	0.838177499970401
ENSG00000101670	LIPG	3.76180399001135	3.78754313331593	3.90993967290452	1.33269559129934e-12
ENSG00000101745	ANKRD12	0.693246931517121	0.693320916129037	8.26932197310218	0.311280558846568
ENSG00000101751	POLI	0.0344355250542335	0.034685751743035	2.94159788356199	0.965543519917409
ENSG00000101752	MIB1	-0.176356726836839	-0.176447478406855	5.89026364078764	0.824099089331833
ENSG00000101773	RBBP8	-0.097027959737468	-0.0970524961043245	7.07023160182529	0.904603622943628
ENSG00000101782	RIOK3	-0.101480485923518	-0.101516134705004	6.69793011092262	0.900247120255742
ENSG00000101811	CSTF2	0.163136045513069	0.163407381197375	4.27123724175669	0.835882196743948
ENSG00000101843	PSMD10	0.00480068400293704	0.00480625719427338	4.69398620430762	0.993923125834138
ENSG00000101844	ATG4A	0.473970342570893	0.47442752871127	4.91521581151268	0.525854980172885
ENSG00000101846	STS	-0.0844785806949631	-0.0846440783473993	4.25590923618675	0.915951451123653
ENSG00000101849	TBL1X	-0.449382625684986	-0.44972749027222	5.3664214839722	0.551456428076646
ENSG00000101850	GPR143	-0.197613929164108	-0.199267779546435	2.35320999777664	0.810416662573272
ENSG00000101856	PGRMC1	-0.327361658687019	-0.327800806712454	4.7833937909077	0.673283707577223
ENSG00000101868	POLA1	-0.318140037795146	-0.31823961614067	6.63739135944024	0.682941038444269
ENSG00000101871	MID1	0.0522593998076168	0.0522889447620728	5.6902582703615	0.9467154604723
ENSG00000101882	NKAP	0.0928238578114521	0.0928838991155374	5.6497117198898	0.906779775975982
ENSG00000101888	NXT2	0.35669705405278	0.357403908139275	4.63050368485397	0.64295242112243
ENSG00000101901	ALG13	-0.179837389651885	-0.180507567635117	3.4151149880762	0.819796315514773
ENSG00000101911	PRPS2	-0.66682760070799	-0.667414537067855	5.09485486807263	0.336306668726526
ENSG00000101928	MOSPD1	0.0302426237380225	0.030262765951502	5.39167859261705	0.969176332397009
ENSG00000101935	AMMECR1	0.0734094756093715	0.0735214285400339	4.28253137153985	0.926023501895153
ENSG00000101940	WDR13	-0.560281140469316	-0.560735256924187	5.13461698116015	0.441881646940707
ENSG00000101945	SUV39H1	-0.79144574974525	-0.796425963124248	2.45680688198284	0.258049480262339
ENSG00000101955	SRPX	-0.872582846365917	-0.878633288890836	2.87729894507522	0.219046928215648
ENSG00000101966	XIAP	0.130653544102737	0.130702048914012	6.44192451219387	0.871758231346335
ENSG00000101972	STAG2	0.174028789584105	0.174059186750048	7.63076145900652	0.825476535708121
ENSG00000101974	ATP11C	-0.161091740545452	-0.161168923614116	6.23518174915184	0.839374070347511
ENSG00000102007	PLP2	0.0488348447338186	0.0488398041075638	8.12253237779404	0.949715410352772
ENSG00000102010	BMX	0.283484734347818	0.289187931380521	1.7097773974179	0.74809798339563
ENSG00000102024	PLS3	0.166220461343352	0.166251098579056	7.5387353939916	0.832842208278498
ENSG00000102030	NAA10	-0.0744708586481632	-0.0746236084692753	3.51548892764614	0.926063121023396
ENSG00000102032	RENBP	-0.0255258820924883	-0.0256940220439732	3.00710161455666	0.975515484007954
ENSG00000102034	ELF4	0.0266195501398891	0.026634969864031	5.79851942829561	0.972659953553752
ENSG00000102038	SMARCA1	0.162940735777653	0.163037617482327	5.78683199833805	0.836050850157806
ENSG00000102054	RBBP7	-0.00150788281959752	-0.0015080585184102	8.2272087152038	0.999432100538009
ENSG00000102078	SLC25A14	-0.335195545310731	-0.33567039681126	4.41437995707806	0.665218152721671
ENSG00000102081	FMR1	0.315785551244106	0.315846570916185	7.56669062076748	0.683363819575062
ENSG00000102096	PIM2	-0.701598564435936	-0.702568662391783	4.34084563959035	0.331204910588123
ENSG00000102100	SLC35A2	0.159647104520106	0.159834779729895	4.85961914073903	0.839127585580856
ENSG00000102103	PQBP1	0.115827985252659	0.116025734238019	4.27166970815339	0.883356299589565
ENSG00000102119	EMD	-0.536329894626668	-0.536543063222738	6.14499921346711	0.465210134465055
ENSG00000102125	TAZ	-0.519599151186196	-0.520101384166377	5.02452927344516	0.482341772838504
ENSG00000102144	PGK1	-0.0426266192049357	-0.0426343474785672	7.3161230835857	0.958455859586695
ENSG00000102158	MAGT1	0.156483786345995	0.156547993273243	6.31712414049153	0.842852128599519
ENSG00000102172	SMS	-0.200888280909256	-0.20091954185033	7.65174359641666	0.799526388145642
ENSG00000102178	UBL4A	-0.970018796012038	-0.971812568713631	4.02234641799267	0.105330439745963
ENSG00000102181	CD99L2	-1.29429431798054	-1.29547777627399	5.02141781449737	0.0148345317078222
ENSG00000102189	EEA1	0.566519759004492	0.566627817740406	7.36262732091004	0.432071980817888
ENSG00000102218	RP2	-0.0669785788954264	-0.067240462427381	3.73070643087073	0.933255934704982
ENSG00000102221	JADE3	-0.210049562811966	-0.211165481556272	2.99228082865667	0.789223402713141
ENSG00000102225	CDK16	-0.236146143833003	-0.236203947350091	6.8487290659245	0.767346202630622
ENSG00000102226	USP11	0.118844439490913	0.11897470747432	4.9524738690109	0.880128286076509
ENSG00000102241	HTATSF1	0.00839678821649498	0.00839952709825555	6.35994392143718	0.990994043662512
ENSG00000102265	TIMP1	0.321684650908622	0.321742938889032	7.57342008704946	0.677516943292523
ENSG00000102287	GABRE	0.643265752938157	0.643957274051445	4.92721304332056	0.37639194879824
ENSG00000102302	FGD1	-0.696291000061903	-0.703572703643058	1.87489793525225	0.346256630750444
ENSG00000102309	PIN4	-0.038544180493083	-0.038572458512792	5.20425901594739	0.962202495015388
ENSG00000102312	PORCN	-0.37078593991326	-0.373183507151157	2.21684756314308	0.635779626611652
ENSG00000102316	MAGED2	-0.164503646296479	-0.164597233531273	5.94878374912556	0.835949865546377
ENSG00000102317	RBM3	0.289376566310103	0.289419423645528	7.4828317086523	0.709541853205317
ENSG00000102359	SRPX2	-1.075504882556	-1.07938328213864	3.50449974285621	0.0982491074788757
ENSG00000102362	SYTL4	-0.310489587066963	-0.310583739268781	6.68607094733547	0.690375465276555
ENSG00000102384	CENPI	-0.164722460118834	-0.16479286889467	5.83316375780604	0.836523197250698
ENSG00000102390	PBDC1	0.092430839062658	0.0924526645231494	7.01763956259401	0.908527425923739
ENSG00000102393	GLA	0.278249687291715	0.27873305823587	4.34040950211218	0.720570459378905
ENSG00000102401	ARMCX3	-0.591080926496014	-0.591426192955204	5.66833075506722	0.40950372948926
ENSG00000102466	FGF14	-0.75650951486454	-0.763329681663961	1.96485660854115	0.296099613379705
ENSG00000102471	NDFIP2	-0.444665319383784	-0.445472124808616	4.19987225296986	0.55574466088513
ENSG00000102524	TNFSF13B	3.8461693895638	3.85027711271246	7.59529502456006	7.39712080199608e-13
ENSG00000102531	FNDC3A	1.05982901389289	1.06049041386825	6.14686183510178	0.0677750389468856
ENSG00000102543	CDADC1	-0.340640862268902	-0.341333974833598	4.24270419230506	0.659312781242651
ENSG00000102547	CAB39L	0.262054383428099	0.263114065235345	3.27830207783825	0.738262675267616
ENSG00000102554	KLF5	-0.652727421266323	-0.659622060806293	2.14091916115931	0.385252447629359
ENSG00000102572	STK24	0.0738987428149027	0.0740805208850566	3.77610069076908	0.925437512557892
ENSG00000102580	DNAJC3	0.539916650857925	0.540181555400303	6.07426502009489	0.458922439214741
ENSG00000102595	UGGT2	0.211779063503357	0.211942338937402	5.34726322776634	0.787103664718519
ENSG00000102606	ARHGEF7	0.0901912198895838	0.0902810351452123	4.88090972333307	0.909081815257562
ENSG00000102699	PARP4	0.0664202157798687	0.0664576104369259	6.09112123121574	0.932326334126914
ENSG00000102710	SUPT20H	-0.00158744346620608	-0.00159340772177074	4.74079460596881	0.999135392445978
ENSG00000102738	MRPS31	0.0559929189413602	0.0560270391320663	5.69599899683655	0.943951305686441
ENSG00000102753	KPNA3	-0.0169463322184722	-0.0169508668116739	6.95627960786737	0.984013158394829
ENSG00000102755	FLT1	1.24159172966742	1.24323165442515	5.08134446171134	0.0223121753456828
ENSG00000102760	RGCC	-1.05270875122066	-1.07026266656105	1.72667804628264	0.20064213940647
ENSG00000102763	VWA8	-0.183327719945767	-0.184326062399289	2.76508374666112	0.816865031449985
ENSG00000102780	DGKH	-0.214612893001034	-0.214726683958687	5.85974726873618	0.785819090391539
ENSG00000102781	KATNAL1	-0.642541961013596	-0.643116424360821	5.12621722061353	0.35933655317636
ENSG00000102786	INTS6	0.283220704214799	0.283433296089585	5.82554709664153	0.715780996212073
ENSG00000102796	DHRS12	-0.164849173077037	-0.166151709946554	2.46132383600398	0.833947541501078
ENSG00000102802	MEDAG	1.28949903070932	1.29156183550148	4.59064169597913	0.0240582500564121
ENSG00000102804	TSC22D1	1.52287868141037	1.52342803582966	6.59569296116369	2.17071527923906e-05
ENSG00000102805	CLN5	-0.261521078763237	-0.263075733324323	2.9126434129401	0.738528483412486
ENSG00000102858	MGRN1	0.281456632152039	0.281870708321566	4.40821588021889	0.71743716855394
ENSG00000102870	ZNF629	-0.156963507386984	-0.157131493238142	4.64152038737443	0.843552298186674
ENSG00000102871	TRADD	0.633175312933374	0.633960105782966	5.11285878548905	0.367213178768002
ENSG00000102882	MAPK3	-0.74754998498185	-0.747847234512301	6.20762454991784	0.269719477236976
ENSG00000102890	ELMO3	-0.0260184809034407	-0.0262530787533106	2.05077791719113	0.974147543706762
ENSG00000102893	PHKB	-0.841908337511138	-0.843028727026085	4.48287086061436	0.185362612606414
ENSG00000102897	LYRM1	0.532687486426498	0.533553920514336	5.00743411214227	0.466432770999973
ENSG00000102898	NUTF2	-0.0369543028343615	-0.0369599986971844	7.54481451871478	0.964124413530384
ENSG00000102900	NUP93	-0.184209763608006	-0.184229213379189	8.20966581676772	0.816850888470592
ENSG00000102901	CENPT	-0.651524690513143	-0.652223378127163	4.73025047363042	0.353175707506288
ENSG00000102908	NFAT5	0.460182519189813	0.460590524025589	5.51399200563425	0.538991655829441
ENSG00000102910	LONP2	-0.545256671347932	-0.545469803224736	6.07396630625445	0.455433976443366
ENSG00000102921	N4BP1	0.439480187003697	0.439644796873348	6.54152723634196	0.562648169726202
ENSG00000102934	PLLP	-0.562269169413452	-0.562580252665396	5.72544692798961	0.438152737326344
ENSG00000102967	DHODH	0.200093069566274	0.200705194694116	3.05799450105009	0.798674957789566
ENSG00000102974	CTCF	-0.0690690855193305	-0.0690814577132211	7.34548041395144	0.932034765751068
ENSG00000102977	ACD	0.314271866024126	0.31678327810109	2.03024194426117	0.68659699564285
ENSG00000102978	POLR2C	0.0426989866559134	0.0427932857938614	3.70657762338527	0.956592312917295
ENSG00000102981	PARD6A	-1.04328011645666	-1.04530554473308	3.9388351911033	0.0791077024528801
ENSG00000102996	MMP15	-0.693160071065424	-0.69617256622116	3.183898952775	0.3241836249553
ENSG00000103005	USB1	0.353483945532528	0.353719475826192	5.5513070997827	0.646394959522257
ENSG00000103018	CYB5B	0.288490793141246	0.288709890743985	5.37689219996174	0.710496792508886
ENSG00000103024	NME3	-0.750351624011553	-0.753558111932417	3.0874833961692	0.283301666591091
ENSG00000103034	NDRG4	-0.0420019048096456	-0.0420085324187591	7.9104002336017	0.959967119117012
ENSG00000103035	PSMD7	0.448350507907048	0.44844546064854	7.1311092050889	0.551264189356231
ENSG00000103037	SETD6	0.080415493014294	0.0806437492391088	3.16733001495334	0.918904230888145
ENSG00000103042	SLC38A7	0.577473136973425	0.578024642489133	4.80961454484083	0.421863224119984
ENSG00000103043	VAC14	0.566297505687022	0.570998727707409	1.92708374039475	0.447399926245072
ENSG00000103047	TANGO6	0.125792603635044	0.126016969298582	4.01078387105816	0.872993262131684
ENSG00000103051	COG4	-0.367773965400967	-0.368200433014794	4.6038928512261	0.632846801770022
ENSG00000103056	SMPD3	-1.17023053537951	-1.18388579373832	1.56521784134696	0.0977947168369837
ENSG00000103064	SLC7A6	-0.106887993362688	-0.107213917332514	3.31245295709302	0.893353393971349
ENSG00000103066	PLA2G15	-0.437880344639888	-0.438587522032365	4.32204058933687	0.562434747794297
ENSG00000103091	WDR59	-0.144387966328489	-0.144671999154154	3.99978886564161	0.855937374381404
ENSG00000103111	MON1B	-0.0683980363851797	-0.0684165063961188	6.56951769377339	0.933101647507849
ENSG00000103121	CMC2	-0.140449678583696	-0.140532117594065	5.79156516083424	0.86007779687155
ENSG00000103126	AXIN1	-0.423290229302059	-0.424348059652866	3.85355205230931	0.576661458144606
ENSG00000103145	HCFC1R1	-0.891209178910508	-0.897544615036838	2.31841836419526	0.19461002425552
ENSG00000103148	NPRL3	-0.00022030809229825	-0.000271820644227857	2.89554693232131	1.00009312325852
ENSG00000103150	MLYCD	-0.185606049727658	-0.186045695716237	3.7898935300971	0.814938875674578
ENSG00000103160	HSDL1	-0.578862169503172	-0.579526548935049	4.66150363430196	0.422217531412368
ENSG00000103168	TAF1C	-0.108509370348273	-0.109048070866032	2.26932815114664	0.8916088375707
ENSG00000103174	NAGPA	-0.282260807424001	-0.282488416874529	5.07179049117133	0.718323769408685
ENSG00000103187	COTL1	0.147432363521714	0.147483031289311	6.28360220424958	0.851258414200903
ENSG00000103194	USP10	0.244284808799051	0.244351066107979	6.98410248195484	0.754464239511432
ENSG00000103197	TSC2	-0.132844351661983	-0.133019520872622	4.38771735687507	0.867692858139354
ENSG00000103199	ZNF500	-0.321714631760932	-0.322246151526711	4.00316553455922	0.678832757300914
ENSG00000103202	NME4	-1.00705927613609	-1.00765376845929	5.7196136855855	0.08916764700858
ENSG00000103222	ABCC1	0.096080322423012	0.0963128955554736	3.65168566128449	0.903031081490655
ENSG00000103241	FOXF1	0.64692911605496	0.648540504958561	4.43036843120016	0.358719717075796
ENSG00000103245	NARFL	-0.0737606838450601	-0.0739332738778559	3.52577653347644	0.926735924220021
ENSG00000103248	MTHFSD	0.142903573563572	0.143287939198686	3.39858203798051	0.856037056907232
ENSG00000103249	CLCN7	-0.567744211147214	-0.568174837044723	5.23768664281972	0.435673676110796
ENSG00000103254	FAM173A	-0.382462754336477	-0.384834821574481	2.37473146192098	0.62217110268263
ENSG00000103257	SLC7A5	0.39113518949321	0.391263380042853	6.21979957805305	0.608278555039124
ENSG00000103260	METRN	-0.95430063229011	-0.957494763669832	3.04187765969778	0.166504255619025
ENSG00000103264	FBXO31	-0.235739535775798	-0.236032941541174	4.51333457442241	0.764694221343049
ENSG00000103274	NUBP1	-0.152413459485374	-0.152627537775267	4.55937415779636	0.854158999289751
ENSG00000103275	UBE2I	0.11057670235356	0.110605620779839	6.92650570230625	0.890824975057625
ENSG00000103313	MEFV	3.06564445008489	3.96911301915583	1.83374004935504	0.0117921001180894
ENSG00000103319	EEF2K	-1.06753307475178	-1.07056655579796	3.4894121766412	0.0707783036222635
ENSG00000103326	CAPN15	-0.425124505271397	-0.425682427375397	4.44627349697177	0.575747551098072
ENSG00000103335	PIEZO1	0.130784297898671	0.130952185996462	4.47963711241038	0.86818120085763
ENSG00000103342	GSPT1	-0.256151994435645	-0.256181238824196	8.07298052620456	0.744390589553502
ENSG00000103351	CLUAP1	-0.254844776247104	-0.25530020921501	4.06696636769467	0.745393189786728
ENSG00000103353	UBFD1	0.0136759253850458	0.0136894895499871	5.30887698207149	0.985505552494399
ENSG00000103356	EARS2	0.402065706315575	0.404094983584983	2.65469284634771	0.5992112605436
ENSG00000103363	ELOB	-0.216897861261121	-0.217013906612983	5.80794226333763	0.783542254912916
ENSG00000103365	GGA2	-0.292027655159512	-0.292119312512743	6.31990431070859	0.708708954214647
ENSG00000103381	CPPED1	-0.683541814104229	-0.684122584176759	5.23798399033405	0.319670610190072
ENSG00000103404	USP31	-0.341754028925509	-0.342369124641483	4.18760333901407	0.658383037656284
ENSG00000103415	HMOX2	-0.00867653720496657	-0.00869112065769529	4.80185697457744	0.992082044564671
ENSG00000103423	DNAJA3	-0.0743266420217468	-0.0744138897097669	4.84440684056616	0.926229753472639
ENSG00000103429	BFAR	0.0510286726575081	0.0510468835301688	6.33614530597366	0.949130031721673
ENSG00000103479	RBL2	-0.198093013015567	-0.198616339748299	3.61338585013152	0.80239448040294
ENSG00000103490	PYCARD	-0.830571851562498	-0.831820375292748	4.50731816063006	0.199114192040733
ENSG00000103494	RPGRIP1L	0.0599749611496459	0.0601160124187894	3.97104374376649	0.939096343686627
ENSG00000103496	STX4	0.326399621325564	0.326480311188218	6.95190456840214	0.672237213716698
ENSG00000103502	CDIPT	-0.254377099477223	-0.254624291919924	5.0965149210071	0.746057857142342
ENSG00000103507	BCKDK	-0.249525729996427	-0.249833393993039	4.57773375736365	0.750903642588809
ENSG00000103510	KAT8	0.214807900896532	0.215671490305044	2.98227902609915	0.784087419700275
ENSG00000103512	NOMO1	0.108838336455707	0.108949931253747	5.15262882889343	0.890665607314539
ENSG00000103540	CCP110	-0.420088599589245	-0.420267926341307	6.16474009708541	0.583330325115119
ENSG00000103544	VPS35L	0.220364282945702	0.220560586920012	5.18346625080395	0.778528050052294
ENSG00000103549	RNF40	0.102319327214455	0.102615268019754	3.02486340179641	0.896889847401437
ENSG00000103550	KNOP1	0.631204712858429	0.631415572430952	6.32064244108518	0.367962246637793
ENSG00000103591	AAGAB	-0.322165023139056	-0.322316630816563	5.90859607544648	0.678694988901637
ENSG00000103642	LACTB	0.898348609417728	0.898548858768367	7.40313661186093	0.12646020874545
ENSG00000103653	CSK	-0.219503912461639	-0.220981752547476	2.15845081202178	0.781111265121634
ENSG00000103657	HERC1	0.184128127146192	0.184255585769431	5.4060869351981	0.814756473938345
ENSG00000103671	TRIP4	0.245018517078052	0.245260159257532	4.99238111781333	0.75387790838463
ENSG00000103707	MTFMT	-0.400880975225286	-0.402102657488432	3.24394925056921	0.60089573537948
ENSG00000103769	RAB11A	-0.00876605153178566	-0.00876867382324972	6.68417415417486	0.992097619889941
ENSG00000103811	CTSH	-0.277548711735298	-0.278579909845875	3.51155837074509	0.722065292831438
ENSG00000103852	TTC23	-0.0601316677378495	-0.0602390043552491	4.47265274669593	0.940383840268526
ENSG00000103855	CD276	-0.282521831248859	-0.282895593850578	4.64635517380767	0.717841867436503
ENSG00000103876	FAH	-1.46588939805061	-1.46984977802446	3.75064069246577	0.00689722833374235
ENSG00000103888	CEMIP	1.20848547603588	1.21694323634135	2.22430980256728	0.103871578388577
ENSG00000103932	RPAP1	-0.0791818466672386	-0.0792867163271306	4.35249030681059	0.921455849339423
ENSG00000103942	HOMER2	-0.223911794265145	-0.228881602095432	2.43313110108722	0.779466525046315
ENSG00000103966	EHD4	0.537760045181682	0.538074959481055	5.98431136115803	0.461109808749521
ENSG00000103978	TMEM87A	0.305106825670006	0.305242193910311	6.28089011216735	0.693796095544404
ENSG00000103994	ZNF106	-0.226701914657625	-0.226726565864579	8.11672079394171	0.773737256128836
ENSG00000103995	CEP152	-0.136604086335213	-0.136651533152718	6.38566029010725	0.865010300716737
ENSG00000104047	DTWD1	-0.102315497787842	-0.102684984858104	3.14510577708941	0.897850996378213
ENSG00000104064	GABPB1	0.216613364077411	0.216855959601762	5.01183636248815	0.782298950959226
ENSG00000104067	TJP1	-0.0639493261203071	-0.0639593193178588	7.73228253653648	0.93745155758546
ENSG00000104081	BMF	2.05943037586565	2.06454401512001	3.64857662931073	2.97210570345945e-07
ENSG00000104093	DMXL2	0.0946504885784757	0.0948110554525227	4.5695489729532	0.904709430019062
ENSG00000104129	DNAJC17	-0.0651169986608858	-0.0652942653725312	3.37060632833959	0.935396930615776
ENSG00000104131	EIF3J	0.0529269917156905	0.0529318944699742	8.28629649471139	0.946254849860227
ENSG00000104133	SPG11	0.295960562149341	0.296324813515052	4.92452797181291	0.703021770546433
ENSG00000104142	VPS18	-0.105811411513838	-0.105906704068386	4.84776428448056	0.895897081676737
ENSG00000104154	SLC30A4	-0.278412140895538	-0.280141537604509	3.00099973761355	0.720233438209338
ENSG00000104164	BLOC1S6	-0.52328042626406	-0.523523423042176	6.03510542206336	0.47716792148481
ENSG00000104177	MYEF2	0.0960890878962005	0.0961528911383012	5.66427586370175	0.904605876688872
ENSG00000104205	SGK3	-0.29593915134125	-0.296407779683465	4.17859980574028	0.704569620753939
ENSG00000104213	PDGFRL	1.2038460490056	1.20598756862948	5.03845813324025	0.0152757159998305
ENSG00000104218	CSPP1	0.164515899972092	0.164611897840288	5.8732548332181	0.834671001328532
ENSG00000104219	ZDHHC2	0.305414230550481	0.305739623158412	4.79263327744733	0.693544405253772
ENSG00000104228	TRIM35	-0.458243050360881	-0.459737670106053	3.18949175145981	0.542559063046079
ENSG00000104231	ZFAND1	-0.181822476940589	-0.182507622486903	3.07476707791224	0.819058029325486
ENSG00000104267	CA2	1.97261800289346	1.97404548545997	5.56957520073184	4.4101338545568e-07
ENSG00000104299	INTS9	-0.231171085719572	-0.232490007228691	2.57229775043226	0.76811719651827
ENSG00000104312	RIPK2	2.27016935660019	2.27338661565711	5.92880687955398	8.49214453779897e-12
ENSG00000104320	NBN	1.11548296024155	1.11609234125461	6.55613124967873	0.0268297053386176
ENSG00000104325	DECR1	0.295634260359085	0.295849941581423	5.80008600896438	0.703405343022956
ENSG00000104331	IMPAD1	0.181478647943085	0.181576386310147	5.81160677732686	0.818612243842808
ENSG00000104341	LAPTM4B	-0.250897869984463	-0.251557876884709	3.57509262640281	0.749028901010828
ENSG00000104343	UBE2W	0.343161407751893	0.343835220798774	3.98190337899647	0.655905511443052
ENSG00000104356	POP1	0.295054685155264	0.295333588203917	4.81937353487369	0.70372953154303
ENSG00000104365	IKBKB	0.0703813712812568	0.070431303129228	5.36172201207293	0.929487184866325
ENSG00000104368	PLAT	1.63899212373381	1.63983898786401	5.89966578898211	3.91385278842706e-06
ENSG00000104375	STK3	-0.20737593967484	-0.207646832980546	4.89368188885023	0.792924246304412
ENSG00000104388	RAB2A	-0.0748235843650155	-0.0748364766174521	7.57647746480019	0.92669654544312
ENSG00000104408	EIF3E	0.0375564833285057	0.0375692864473989	6.7638719464484	0.961608177796092
ENSG00000104412	EMC2	0.154452139543093	0.154521235565183	6.13586516770613	0.845608785597945
ENSG00000104419	NDRG1	0.543929041491071	0.543967538059684	8.40199793775158	0.455360840924686
ENSG00000104427	ZC2HC1A	-0.89667348976154	-0.898755547292644	3.819589303615	0.16640682919209
ENSG00000104432	IL7	2.10780536412998	2.22453880789071	1.98167759366994	0.0114621250223954
ENSG00000104442	ARMC1	-0.510747311218727	-0.510856602995467	6.88324720273913	0.48984416568064
ENSG00000104450	SPAG1	0.199401685176344	0.199682203989075	4.86216801460738	0.799580799398171
ENSG00000104472	CHRAC1	-0.124573617069819	-0.124669749549736	5.5709902540145	0.876132882467442
ENSG00000104490	NCALD	-0.831429180463382	-0.839401972308269	1.78838355850572	0.245193235527405
ENSG00000104497	SNX16	0.577325184614478	0.580493644177937	2.84818330793531	0.43644622126746
ENSG00000104517	UBR5	0.0431156061823328	0.0431292600047982	6.58886609476778	0.957132581016555
ENSG00000104518	GSDMD	0.134376013151655	0.134554938440397	4.40221102353417	0.864587596074334
[truncated: 9,400 more rows]
