# Supplementary material for: Comprehensive Mapping of the Cell Response to Borrelia bavariensis in the Brain Microvascular Endothelial Cells in vitro Using RNA-Seq
Source: Front Microbiol. 2021 Nov 8;12:760627. doi: 10.3389/fmicb.2021.760627 (PMC8606740; doi:10.3389/fmicb.2021.760627)
Supplement: Supplementary file 3 [file Data_Sheet_3.XLSX]

## Sheet: BMECs+B. bavariensis
DEGs in hBMECs incubated with B. bavariensis
rowID	ensembl_gene_id	hgnc_symbol	description	gene_biotype	hgnc_id	entrezgene	logFC	unshrunk.logFC	logCPM	PValue	FDR
193	ENSG00000007908	SELE	selectin E [Source:HGNC Symbol;Acc:HGNC:10718]	protein_coding	HGNC:10718	6401	7.94617080149407	8.52369449948187	4.2086523355665	1.45626011974339e-17	5.92801887315541e-15
28483	ENSG00000227507	LTB	lymphotoxin beta [Source:HGNC Symbol;Acc:HGNC:6711]	protein_coding	HGNC:6711	4050	7.76658554626832	7.78567060081951	7.98376594062839	4.30815132159094e-24	1.22760771908734e-20
5450	ENSG00000123610	TNFAIP6	TNF alpha induced protein 6 [Source:HGNC Symbol;Acc:HGNC:11898]	protein_coding	HGNC:11898	7130	7.04276628830382	7.3592706557995	5.45668497161787	1.76243135404842e-18	1.00440962867219e-15
12680	ENSG00000169429	CXCL8	C-X-C motif chemokine ligand 8 [Source:HGNC Symbol;Acc:HGNC:6025]	protein_coding	HGNC:6025	3576	6.82933625533701	6.8464048629041	8.04589076293756	7.20975954496993e-23	1.17395484705096e-19
32139	ENSG00000232810	TNF	tumor necrosis factor [Source:HGNC Symbol;Acc:HGNC:11892]	protein_coding	HGNC:11892	7124	6.69902607908658	7.68390972246749	3.33135000036991	9.37209371518103e-13	1.78038540276056e-10
130	ENSG00000006210	CX3CL1	C-X3-C motif chemokine ligand 1 [Source:HGNC Symbol;Acc:HGNC:10647]	protein_coding	HGNC:10647	6376	6.59132904898746	6.84916521325277	3.79304215708317	2.50344926614805e-15	7.50903019356723e-13
5637	ENSG00000124875	CXCL6	C-X-C motif chemokine ligand 6 [Source:HGNC Symbol;Acc:HGNC:10643]	protein_coding	HGNC:10643	6372	6.45212354583634	6.52453583052433	4.95082163969132	2.99724034493538e-21	3.41625454515734e-18
10875	ENSG00000162692	VCAM1	vascular cell adhesion molecule 1 [Source:HGNC Symbol;Acc:HGNC:12663]	protein_coding	HGNC:12663	7412	6.23919815011742	6.27226548335189	6.33426197851239	2.12416534987347e-22	2.69013740642865e-19
3601	ENSG00000108691	CCL2	C-C motif chemokine ligand 2 [Source:HGNC Symbol;Acc:HGNC:10618]	protein_coding	HGNC:10618	6347	6.03031353515473	6.03869647295402	8.22678324140256	6.74250687569593e-17	2.47906752803814e-14
6943	ENSG00000134363	FST	follistatin [Source:HGNC Symbol;Acc:HGNC:3971]	protein_coding	HGNC:3971	10468	6.02799321804404	6.03990520255235	7.02410845585756	3.42627092026109e-26	1.95263179745679e-22
20101	ENSG00000204482	LST1	leukocyte specific transcript 1 [Source:HGNC Symbol;Acc:HGNC:14189]	protein_coding	HGNC:14189	7940	5.95247915648311	6.52424244694631	3.84028988176723	4.45380951280738e-09	4.83471626923605e-07
31286	ENSG00000231574	LINC02015	long intergenic non-protein coding RNA 2015 [Source:HGNC Symbol;Acc:HGNC:52850]	lincRNA	HGNC:52850	102724550	5.69619808084394	5.80820731574287	3.0896144710957	4.69912326121469e-13	9.91863091320834e-11
4383	ENSG00000115009	CCL20	C-C motif chemokine ligand 20 [Source:HGNC Symbol;Acc:HGNC:10619]	protein_coding	HGNC:10619	6364	5.64515990568554	5.95809156011962	4.39098492091874	7.69782682240403e-10	9.74887001352901e-08
7364	ENSG00000136689	IL1RN	interleukin 1 receptor antagonist [Source:HGNC Symbol;Acc:HGNC:6000]	protein_coding	HGNC:6000	3557	5.52346017322571	5.71015640381599	3.28225553818385	1.7255415655641e-13	3.93354455285993e-11
11197	ENSG00000163739	CXCL1	C-X-C motif chemokine ligand 1 [Source:HGNC Symbol;Acc:HGNC:4602]	protein_coding	HGNC:4602	2919	5.48040179240357	5.48376130567982	9.07501602815279	2.0187268557569e-25	7.66981623397238e-22
3536	ENSG00000108342	CSF3	colony stimulating factor 3 [Source:HGNC Symbol;Acc:HGNC:2438]	protein_coding	HGNC:2438	1440	5.47171272149564	5.59322093655504	3.21853383905719	3.41227077679318e-12	5.80493467371473e-10
12639	ENSG00000169245	CXCL10	C-X-C motif chemokine ligand 10 [Source:HGNC Symbol;Acc:HGNC:10637]	protein_coding	HGNC:10637	3627	5.44175908733682	5.47616220432903	7.22883766465015	1.51910232743276e-17	5.97059597519951e-15
11193	ENSG00000163735	CXCL5	C-X-C motif chemokine ligand 5 [Source:HGNC Symbol;Acc:HGNC:10642]	protein_coding	HGNC:10642	6374	5.35597311542267	5.38662321220735	5.26508489762451	8.21442611522565e-21	7.80233573844516e-18
10998	ENSG00000163121	NEURL3	neuralized E3 ubiquitin protein ligase 3 [Source:HGNC Symbol;Acc:HGNC:25162]	protein_coding	HGNC:25162	93082	5.34264015461581	5.46383933974503	4.79123215767707	1.75222576894141e-16	6.05208161042247e-14
5711	ENSG00000125538	IL1B	interleukin 1 beta [Source:HGNC Symbol;Acc:HGNC:5992]	protein_coding	HGNC:5992	3553	5.22249312098663	5.2793547330028	4.30672798435484	7.00258067285044e-15	1.99538536272873e-12
10933	ENSG00000162892	IL24	interleukin 24 [Source:HGNC Symbol;Acc:HGNC:11346]	protein_coding	HGNC:11346	11009	4.96324471068593	5.0010541773472	3.69487194982606	4.34648157277224e-17	1.65137323221527e-14
10401	ENSG00000159261	CLDN14	claudin 14 [Source:HGNC Symbol;Acc:HGNC:2035]	protein_coding	HGNC:2035	23562	4.94365514719617	4.96952329105633	5.14292894894375	2.81242674552182e-19	2.13706933636384e-16
7226	ENSG00000135919	SERPINE2	serpin family E member 2 [Source:HGNC Symbol;Acc:HGNC:8951]	protein_coding	HGNC:8951	5270	4.93166733111556	4.93242861275284	9.84626597521066	2.22784541050645e-30	2.53929819889525e-26
3031	ENSG00000104951	IL4I1	interleukin 4 induced 1 [Source:HGNC Symbol;Acc:HGNC:19094]	protein_coding	HGNC:19094	259307	4.91688923145668	4.9958774767013	3.97294401186997	6.32124637943314e-15	1.84742477519946e-12
12059	ENSG00000166920	C15orf48	chromosome 15 open reading frame 48 [Source:HGNC Symbol;Acc:HGNC:29898]	protein_coding	HGNC:29898	84419	4.84439814574459	4.85432528508616	6.83609230645289	7.00020173369123e-18	3.1915319744245e-15
12642	ENSG00000169248	CXCL11	C-X-C motif chemokine ligand 11 [Source:HGNC Symbol;Acc:HGNC:10638]	protein_coding	HGNC:10638	6373	4.76414469468214	4.80294180605762	6.18477959932215	8.93460807953273e-16	2.99519596736806e-13
4382	ENSG00000115008	IL1A	interleukin 1 alpha [Source:HGNC Symbol;Acc:HGNC:5991]	protein_coding	HGNC:5991	3552	4.73827861691569	4.90040783449868	3.72533947609122	1.0618642543684e-10	1.47599131357208e-08
5456	ENSG00000123689	G0S2	G0/G1 switch 2 [Source:HGNC Symbol;Acc:HGNC:30229]	protein_coding	HGNC:30229	50486	4.6978597667508	4.71603774156228	5.53872129910958	3.04055684272011e-12	5.25094952929149e-10
7298	ENSG00000136244	IL6	interleukin 6 [Source:HGNC Symbol;Acc:HGNC:6018]	protein_coding	HGNC:6018	3569	4.66538915589075	4.69423542382896	4.83397967118928	1.49384124783075e-11	2.30091926253714e-09
9772	ENSG00000153993	SEMA3D	semaphorin 3D [Source:HGNC Symbol;Acc:HGNC:10726]	protein_coding	HGNC:10726	223117	4.54324128994085	4.57616734403361	3.52418268152645	1.17586066011225e-17	4.96387400146647e-15
3224	ENSG00000105825	TFPI2	tissue factor pathway inhibitor 2 [Source:HGNC Symbol;Acc:HGNC:11761]	protein_coding	HGNC:11761	7980	4.50911132980027	4.51147399387413	7.44236536959976	1.08579828609156e-23	2.47518577297432e-20
21764	ENSG00000211448	DIO2	iodothyronine deiodinase 2 [Source:HGNC Symbol;Acc:HGNC:2884]	protein_coding	HGNC:2884	1734	4.40530561340184	4.43213005064003	3.56938632607933	1.4316919169121e-18	8.58864445734951e-16
7522	ENSG00000137462	TLR2	toll like receptor 2 [Source:HGNC Symbol;Acc:HGNC:11848]	protein_coding	HGNC:11848	7097	4.400714390838	4.41496655779651	5.7557547915376	8.6235968617353e-18	3.7804521934638e-15
474	ENSG00000028277	POU2F2	POU class 2 homeobox 2 [Source:HGNC Symbol;Acc:HGNC:9213]	protein_coding	HGNC:9213	5452	4.39076020943738	4.39917358801653	5.24798720541922	8.84378365721641e-23	1.26001807656191e-19
787	ENSG00000058085	LAMC2	laminin subunit gamma 2 [Source:HGNC Symbol;Acc:HGNC:6493]	protein_coding	HGNC:6493	3918	4.35312191417823	4.37992650444556	4.21073582569599	1.37825909162104e-20	1.20841516356127e-17
11192	ENSG00000163734	CXCL3	C-X-C motif chemokine ligand 3 [Source:HGNC Symbol;Acc:HGNC:4604]	protein_coding	HGNC:4604	2921	4.34670820731224	4.41637884656007	4.81988266585951	9.09935918402776e-13	1.75787281321268e-10
6940	ENSG00000134339	SAA2	serum amyloid A2 [Source:HGNC Symbol;Acc:HGNC:10514]	protein_coding	HGNC:10514	6289	4.27187594729222	4.2781499965154	7.1995509716608	6.82905956568084e-23	1.17395484705096e-19
768	ENSG00000056558	TRAF1	TNF receptor associated factor 1 [Source:HGNC Symbol;Acc:HGNC:12031]	protein_coding	HGNC:12031	7185	4.0927560219547	4.10522176557085	5.33322504355655	6.00092288291866e-18	2.97384865302204e-15
11001	ENSG00000163131	CTSS	cathepsin S [Source:HGNC Symbol;Acc:HGNC:2545]	protein_coding	HGNC:2545	1520	4.0548759956222	4.0657599525469	6.00805665802076	5.75487575581922e-21	5.96309762407522e-18
16068	ENSG00000185215	TNFAIP2	TNF alpha induced protein 2 [Source:HGNC Symbol;Acc:HGNC:11895]	protein_coding	HGNC:11895	7127	3.97096778283647	3.98197077292809	5.96660216603271	4.13006665874168e-19	2.76908822213751e-16
9833	ENSG00000154451	GBP5	guanylate binding protein 5 [Source:HGNC Symbol;Acc:HGNC:19895]	protein_coding	HGNC:19895	115362	3.97086034999474	4.07007173495275	3.47712362066825	8.81989908064592e-10	1.09270880131741e-07
1530	ENSG00000081041	CXCL2	C-X-C motif chemokine ligand 2 [Source:HGNC Symbol;Acc:HGNC:4603]	protein_coding	HGNC:4603	2920	3.91632846987735	3.92637183234535	6.59890449173876	3.63370995718298e-14	9.00370132434166e-12
9643	ENSG00000152779	SLC16A12	solute carrier family 16 member 12 [Source:HGNC Symbol;Acc:HGNC:23094]	protein_coding	HGNC:23094	387700	-3.9076307465082	-3.92300061342482	4.08165506265285	3.18950177130096e-08	2.93176945074906e-06
9497	ENSG00000151651	ADAM8	ADAM metallopeptidase domain 8 [Source:HGNC Symbol;Acc:HGNC:215]	protein_coding	HGNC:215	101	3.89646825196583	3.92379470334546	3.44725323484241	7.90639888914172e-13	1.55374369893857e-10
2697	ENSG00000102524	TNFSF13B	TNF superfamily member 13b [Source:HGNC Symbol;Acc:HGNC:11929]	protein_coding	HGNC:11929	10673	3.8461693895638	3.85027711271246	7.59529502456006	7.39712080199608e-13	1.48127677031193e-10
11961	ENSG00000166523	CLEC4E	C-type lectin domain family 4 member E [Source:HGNC Symbol;Acc:HGNC:14555]	protein_coding	HGNC:14555	26253	3.81917304161437	4.20440517445521	3.93690879654578	7.43575186098886e-05	0.00321032953452845
2580	ENSG00000101670	LIPG	lipase G, endothelial type [Source:HGNC Symbol;Acc:HGNC:6623]	protein_coding	HGNC:6623	9388	3.76180399001135	3.78754313331593	3.90993967290452	1.33269559129934e-12	2.45001037897255e-10
17416	ENSG00000196878	LAMB3	laminin subunit beta 3 [Source:HGNC Symbol;Acc:HGNC:6490]	protein_coding	HGNC:6490	3914	3.72940476203086	3.73740442181909	5.57045049653632	6.93582317434816e-18	3.1915319744245e-15
4851	ENSG00000118503	TNFAIP3	TNF alpha induced protein 3 [Source:HGNC Symbol;Acc:HGNC:11896]	protein_coding	HGNC:11896	7128	3.7021950565396	3.7059196038149	8.16539430183547	2.10327313390671e-20	1.71236479859062e-17
12499	ENSG00000168685	IL7R	interleukin 7 receptor [Source:HGNC Symbol;Acc:HGNC:6024]	protein_coding	HGNC:6024	3575	3.67722051526204	3.7164713753535	3.57536315951989	3.75945770134915e-12	6.30151454117318e-10
4029	ENSG00000112096	SOD2	superoxide dismutase 2 [Source:HGNC Symbol;Acc:HGNC:11180]	protein_coding	HGNC:11180	100129518	3.60294616926799	3.60330041086843	10.0439172691258	6.67192970245783e-19	4.22481415270079e-16
1300	ENSG00000075213	SEMA3A	semaphorin 3A [Source:HGNC Symbol;Acc:HGNC:10723]	protein_coding	HGNC:10723	10371	3.5651068844087	3.56623515668034	7.66215888258386	4.01949499297435e-19	2.76908822213751e-16
28111	ENSG00000226979	LTA	lymphotoxin alpha [Source:HGNC Symbol;Acc:HGNC:6709]	protein_coding	HGNC:6709	4049	3.56236852313376	3.76495875323144	4.22811065941104	1.55054148417681e-06	0.000102750417654926
44785	ENSG00000256262	USP30-AS1	USP30 antisense RNA 1 [Source:HGNC Symbol;Acc:HGNC:40909]	antisense_RNA	HGNC:40909	NA	3.4817066682687	3.53700679769424	3.06342250775788	4.59467308430881e-09	4.94057394480678e-07
1027	ENSG00000067798	NAV3	neuron navigator 3 [Source:HGNC Symbol;Acc:HGNC:15998]	protein_coding	HGNC:15998	89795	3.43020319799055	3.45282529052731	3.75488617771289	4.51590084157363e-11	6.51547313826028e-09
6882	ENSG00000134070	IRAK2	interleukin 1 receptor associated kinase 2 [Source:HGNC Symbol;Acc:HGNC:6113]	protein_coding	HGNC:6113	3656	3.39327745074241	3.40929027208049	4.78756622008241	1.29060066562456e-16	4.59695824587146e-14
11171	ENSG00000163661	PTX3	pentraxin 3 [Source:HGNC Symbol;Acc:HGNC:9692]	protein_coding	HGNC:9692	5806	3.21079836639343	3.2109739226725	10.3126362366226	2.18956597046455e-18	1.1343942241525e-15
12569	ENSG00000168961	LGALS9	galectin 9 [Source:HGNC Symbol;Acc:HGNC:6570]	protein_coding	HGNC:6570	3965	3.11796655062018	3.11945084017775	7.37921173001809	5.63476724827422e-09	6.00234365381585e-07
5734	ENSG00000125730	C3	complement C3 [Source:HGNC Symbol;Acc:HGNC:1318]	protein_coding	HGNC:1318	718	3.11622429587478	3.13366229979186	3.54149191835772	8.5254177764348e-12	1.34962099744172e-09
3001	ENSG00000104856	RELB	RELB proto-oncogene, NF-kB subunit [Source:HGNC Symbol;Acc:HGNC:9956]	protein_coding	HGNC:9956	5971	3.07785381944911	3.08119480064504	6.273585695912	1.78118388845215e-13	3.98077136481913e-11
1883	ENSG00000090339	ICAM1	intercellular adhesion molecule 1 [Source:HGNC Symbol;Acc:HGNC:5344]	protein_coding	HGNC:5344	3383	3.02394643317242	3.03203033848605	5.03196024799359	1.48304577430265e-13	3.44974606846972e-11
13612	ENSG00000173432	SAA1	serum amyloid A1 [Source:HGNC Symbol;Acc:HGNC:10513]	protein_coding	HGNC:10513	6288	2.96812689423816	2.96939240204575	8.34778954294904	1.80611931703464e-15	5.71837443765577e-13
11002	ENSG00000163132	MSX1	msh homeobox 1 [Source:HGNC Symbol;Acc:HGNC:7391]	protein_coding	HGNC:7391	4487	2.96160000972949	2.97320089089809	4.5393092424105	1.44707223761394e-10	1.94355040839144e-08
11911	ENSG00000166348	USP54	ubiquitin specific peptidase 54 [Source:HGNC Symbol;Acc:HGNC:23513]	protein_coding	HGNC:23513	159195	2.95877982610425	2.96386795253684	5.11681846268276	3.72927948423123e-14	9.04389948112075e-12
5143	ENSG00000120875	DUSP4	dual specificity phosphatase 4 [Source:HGNC Symbol;Acc:HGNC:3070]	protein_coding	HGNC:3070	1846	2.9349144908673	2.94348781682566	3.74180392903155	7.40768344514651e-13	1.48127677031193e-10
11238	ENSG00000163874	ZC3H12A	zinc finger CCCH-type containing 12A [Source:HGNC Symbol;Acc:HGNC:26259]	protein_coding	HGNC:26259	80149	2.90439194836044	2.9064240148899	7.50087932901885	6.30492522490458e-12	1.02662196733518e-09
2077	ENSG00000096696	DSP	desmoplakin [Source:HGNC Symbol;Acc:HGNC:3052]	protein_coding	HGNC:3052	1832	2.90073022446565	2.90715953113831	5.77880269754224	1.0622708654295e-08	1.02608163764114e-06
13593	ENSG00000173334	TRIB1	tribbles pseudokinase 1 [Source:HGNC Symbol;Acc:HGNC:16891]	protein_coding	HGNC:16891	10221	2.8834767126134	2.88669001763404	6.1546780283469	2.57781772096102e-14	6.67771963261675e-12
13107	ENSG00000171236	LRG1	leucine rich alpha-2-glycoprotein 1 [Source:HGNC Symbol;Acc:HGNC:29480]	protein_coding	HGNC:29480	116844	2.82727784628924	2.84932040782209	3.79854471446422	1.2014097460403e-09	1.45677322184758e-07
7764	ENSG00000138675	FGF5	fibroblast growth factor 5 [Source:HGNC Symbol;Acc:HGNC:3683]	protein_coding	HGNC:3683	2250	2.81532875410489	2.82044860020962	5.09441927728042	1.92668542871813e-13	4.22314625317869e-11
898	ENSG00000064651	SLC12A2	solute carrier family 12 member 2 [Source:HGNC Symbol;Acc:HGNC:10911]	protein_coding	HGNC:10911	6558	2.74131267604808	2.74215107655426	7.05036914583737	1.56370818098622e-14	4.14491763880952e-12
7716	ENSG00000138411	HECW2	HECT, C2 and WW domain containing E3 ubiquitin protein ligase 2 [Source:HGNC Symbol;Acc:HGNC:29853]	protein_coding	HGNC:29853	57520	2.71187533346433	2.72313575341353	4.08794952943807	4.03657893521355e-11	5.89858034661077e-09
5324	ENSG00000122641	INHBA	inhibin beta A subunit [Source:HGNC Symbol;Acc:HGNC:6066]	protein_coding	HGNC:6066	3624	2.63723482953489	2.63746954137197	9.38684390889708	1.90132772306185e-18	1.03196825654566e-15
10730	ENSG00000161940	BCL6B	B-cell CLL/lymphoma 6B [Source:HGNC Symbol;Acc:HGNC:1002]	protein_coding	HGNC:1002	255877	2.61945561624264	2.62397570692053	4.87081904824393	9.77241362352329e-08	8.3748849985653e-06
23178	ENSG00000214357	NEURL1B	neuralized E3 ubiquitin protein ligase 1B [Source:HGNC Symbol;Acc:HGNC:35422]	protein_coding	HGNC:35422	54492	-2.60231810633225	-2.60931806132333	3.91985864674703	7.06672305638013e-05	0.0030979426691008
1380	ENSG00000077150	NFKB2	nuclear factor kappa B subunit 2 [Source:HGNC Symbol;Acc:HGNC:7795]	protein_coding	HGNC:7795	4791	2.5933798899066	2.59896292680108	4.99627719116499	5.71623813707155e-09	6.03274835984644e-07
7505	ENSG00000137331	IER3	immediate early response 3 [Source:HGNC Symbol;Acc:HGNC:5392]	protein_coding	HGNC:5392	8870	2.58606207412386	2.59397385431123	4.80232841777023	5.47880153386885e-08	4.87870155336228e-06
27062	ENSG00000225492	GBP1P1	guanylate binding protein 1 pseudogene 1 [Source:HGNC Symbol;Acc:HGNC:39561]	transcribed_unprocessed_pseudogene	HGNC:39561	400759	2.57982945181792	2.6072025547785	4.04862730667761	9.4538216505633e-07	6.41396780792384e-05
1957	ENSG00000091879	ANGPT2	angiopoietin 2 [Source:HGNC Symbol;Acc:HGNC:485]	protein_coding	HGNC:485	285	2.56501485576521	2.57528448579351	3.9623405439902	2.157445523991e-09	2.48389536186358e-07
12355	ENSG00000168062	BATF2	basic leucine zipper ATF-like transcription factor 2 [Source:HGNC Symbol;Acc:HGNC:25163]	protein_coding	HGNC:25163	116071	2.52789706161513	2.53269289035156	5.60542524347456	2.05487842292564e-06	0.000131581484632059
7857	ENSG00000139289	PHLDA1	pleckstrin homology like domain family A member 1 [Source:HGNC Symbol;Acc:HGNC:8933]	protein_coding	HGNC:8933	22822	2.51952667039681	2.52028595188567	7.12172617587648	2.27272222535952e-13	4.88763923106562e-11
16122	ENSG00000185432	METTL7A	methyltransferase like 7A [Source:HGNC Symbol;Acc:HGNC:24550]	protein_coding	HGNC:24550	25840	-2.50440656904364	-2.50735741041712	5.3261254569758	2.48566059947194e-09	2.80510490225556e-07
225	ENSG00000008517	IL32	interleukin 32 [Source:HGNC Symbol;Acc:HGNC:16830]	protein_coding	HGNC:16830	9235	2.48742216084761	2.48977254902351	5.80498503980085	1.44939274182551e-10	1.94355040839144e-08
9800	ENSG00000154175	ABI3BP	ABI family member 3 binding protein [Source:HGNC Symbol;Acc:HGNC:17265]	protein_coding	HGNC:17265	25890	2.48352282561906	2.48423849689216	7.23861230029238	6.62528224008141e-09	6.80315017769801e-07
4253	ENSG00000113739	STC2	stanniocalcin 2 [Source:HGNC Symbol;Acc:HGNC:11374]	protein_coding	HGNC:11374	8614	2.47147900846672	2.47200291558975	7.82725130245168	3.44367238961355e-11	5.16460235484411e-09
5238	ENSG00000121858	TNFSF10	TNF superfamily member 10 [Source:HGNC Symbol;Acc:HGNC:11925]	protein_coding	HGNC:11925	8743	2.46901252700287	2.4696054914149	8.89881118257265	3.58398560667196e-09	3.92791037931221e-07
10873	ENSG00000162687	KCNT2	potassium sodium-activated channel subfamily T member 2 [Source:HGNC Symbol;Acc:HGNC:18866]	protein_coding	HGNC:18866	343450	-2.38478037701945	-2.39940901872211	3.43222690158846	4.76314372778644e-06	0.00027699138882301
15858	ENSG00000184371	CSF1	colony stimulating factor 1 [Source:HGNC Symbol;Acc:HGNC:2432]	protein_coding	HGNC:2432	1435	2.37904299130784	2.38161728504867	6.10763589519363	9.97441056136472e-09	9.82637854134917e-07
5457	ENSG00000123700	KCNJ2	potassium voltage-gated channel subfamily J member 2 [Source:HGNC Symbol;Acc:HGNC:6263]	protein_coding	HGNC:6263	3759	2.37535657927029	2.3818613105184	3.80819591136079	4.16078508935527e-07	3.14070387075969e-05
52838	ENSG00000270069	MIR222HG	MIR222 host gene [Source:HGNC Symbol;Acc:HGNC:49555]	lincRNA	HGNC:49555	NA	2.37281796383907	2.37836867080526	4.24630004006784	1.51822194964757e-08	1.4541759480742e-06
13332	ENSG00000172183	ISG20	interferon stimulated exonuclease gene 20 [Source:HGNC Symbol;Acc:HGNC:6130]	protein_coding	HGNC:6130	3669	2.36558643442391	2.36618768686675	8.08895295083799	9.32341238223563e-12	1.45572951140715e-09
432	ENSG00000023445	BIRC3	baculoviral IAP repeat containing 3 [Source:HGNC Symbol;Acc:HGNC:591]	protein_coding	HGNC:591	330	2.36516490750139	2.36628474980589	7.60146987111618	1.28015666761857e-13	3.0398386869826e-11
16778	ENSG00000188060	RAB42	RAB42, member RAS oncogene family [Source:HGNC Symbol;Acc:HGNC:28702]	protein_coding	HGNC:28702	115273	2.36232511391396	2.37107161812416	3.7888981737379	1.00005256255177e-08	9.82637854134917e-07
3157	ENSG00000105559	PLEKHA4	pleckstrin homology domain containing A4 [Source:HGNC Symbol;Acc:HGNC:14339]	protein_coding	HGNC:14339	57664	2.36090187864825	2.36282672938131	6.47564669245164	2.12607970708297e-07	1.69461933575746e-05
4155	ENSG00000112972	HMGCS1	3-hydroxy-3-methylglutaryl-CoA synthase 1 [Source:HGNC Symbol;Acc:HGNC:5007]	protein_coding	HGNC:5007	3157	2.35809597280454	2.35903772832016	6.65126953899368	6.97266303486379e-13	1.44498933220686e-10
10178	ENSG00000157514	TSC22D3	TSC22 domain family member 3 [Source:HGNC Symbol;Acc:HGNC:3051]	protein_coding	HGNC:3051	1831	-2.34515587875853	-2.34574108538431	7.9154410330301	7.07073973590179e-08	6.15208332135943e-06
639	ENSG00000048052	HDAC9	histone deacetylase 9 [Source:HGNC Symbol;Acc:HGNC:14065]	protein_coding	HGNC:14065	9734	2.33049684024068	2.34102852752492	4.68996935078636	1.57939298470135e-07	1.2951022474551e-05
584	ENSG00000042062	RIPOR3	RIPOR family member 3 [Source:HGNC Symbol;Acc:HGNC:16168]	protein_coding	HGNC:16168	140876	2.32618096913878	2.3330961656555	3.99205456290441	6.1646161554668e-05	0.00277044903552371
10134	ENSG00000157150	TIMP4	TIMP metallopeptidase inhibitor 4 [Source:HGNC Symbol;Acc:HGNC:11823]	protein_coding	HGNC:11823	7079	-2.32565426470327	-2.32785581836254	5.66146542989168	6.11611590685795e-07	4.41211956369411e-05
7341	ENSG00000136514	RTP4	receptor transporter protein 4 [Source:HGNC Symbol;Acc:HGNC:23992]	protein_coding	HGNC:23992	64108	2.3193057945759	2.32661521555435	4.88118182306193	6.43988316282229e-06	0.000363375189553705
10551	ENSG00000160326	SLC2A6	solute carrier family 2 member 6 [Source:HGNC Symbol;Acc:HGNC:11011]	protein_coding	HGNC:11011	11182	2.3056387552326	2.3076805510748	6.28932828482684	1.59508648967634e-15	5.19451308838025e-13
11064	ENSG00000163376	KBTBD8	kelch repeat and BTB domain containing 8 [Source:HGNC Symbol;Acc:HGNC:30691]	protein_coding	HGNC:30691	84541	2.30477909503882	2.31560337634344	3.05709021979085	6.08038821298066e-07	4.41211956369411e-05
7294	ENSG00000136237	RAPGEF5	Rap guanine nucleotide exchange factor 5 [Source:HGNC Symbol;Acc:HGNC:16862]	protein_coding	HGNC:16862	9771	2.29999046934967	2.3021176733253	5.58556182683229	1.08216628621494e-12	2.022054316439e-10
17359	ENSG00000196684	HSH2D	hematopoietic SH2 domain containing [Source:HGNC Symbol;Acc:HGNC:24920]	protein_coding	HGNC:24920	84941	2.29362749047094	2.30639552354231	4.04296667470589	5.74220668241939e-06	0.000327248358831081
460	ENSG00000026508	CD44	CD44 molecule (Indian blood group) [Source:HGNC Symbol;Acc:HGNC:1681]	protein_coding	HGNC:1681	960	2.28520154815112	2.28565519034741	7.68974972400881	1.16803151352043e-14	3.1698150455014e-12
5015	ENSG00000119922	IFIT2	interferon induced protein with tetratricopeptide repeats 2 [Source:HGNC Symbol;Acc:HGNC:5409]	protein_coding	HGNC:5409	3433	2.27620743355999	2.27654311691162	9.94974581707613	6.46961013421244e-05	0.00286928468131336
2917	ENSG00000104312	RIPK2	receptor interacting serine/threonine kinase 2 [Source:HGNC Symbol;Acc:HGNC:10020]	protein_coding	HGNC:10020	8767	2.27016935660019	2.27338661565711	5.92880687955398	8.49214453779897e-12	1.34962099744172e-09
8676	ENSG00000144802	NFKBIZ	NFKB inhibitor zeta [Source:HGNC Symbol;Acc:HGNC:29805]	protein_coding	HGNC:29805	64332	2.26265292610364	2.26640086532466	6.61978446108188	2.58180754242407e-09	2.88504336946565e-07
20434	ENSG00000205502	C2CD4B	C2 calcium dependent domain containing 4B [Source:HGNC Symbol;Acc:HGNC:33628]	protein_coding	HGNC:33628	388125	2.25129815694419	2.25219444932362	6.80850275635235	1.00289013335493e-09	1.2291335204279e-07
15344	ENSG00000182326	C1S	complement C1s [Source:HGNC Symbol;Acc:HGNC:1247]	protein_coding	HGNC:1247	716	2.2290054869465	2.23102857356577	6.58897157297232	5.70569362015902e-12	9.4251443308076e-10
1418	ENSG00000078081	LAMP3	lysosomal associated membrane protein 3 [Source:HGNC Symbol;Acc:HGNC:14582]	protein_coding	HGNC:14582	27074	2.22164095448409	2.2238131499502	6.25825730073562	2.15450624333809e-07	1.70535153899775e-05
11385	ENSG00000164283	ESM1	endothelial cell specific molecule 1 [Source:HGNC Symbol;Acc:HGNC:3466]	protein_coding	HGNC:3466	11082	2.21825297218101	2.22410627831493	4.21520317378589	1.48205963295887e-09	1.77815954699634e-07
11980	ENSG00000166592	RRAD	RRAD, Ras related glycolysis inhibitor and calcium channel regulator [Source:HGNC Symbol;Acc:HGNC:10446]	protein_coding	HGNC:10446	6236	2.21450028719227	2.23440527371098	3.13648503087597	1.0294776266995e-05	0.000556113080053126
8857	ENSG00000146072	TNFRSF21	TNF receptor superfamily member 21 [Source:HGNC Symbol;Acc:HGNC:13469]	protein_coding	HGNC:13469	27242	2.20867569369158	2.21176012838922	4.80113317278169	6.0568300534323e-08	5.31044222684779e-06
8684	ENSG00000144837	PLA1A	phospholipase A1 member A [Source:HGNC Symbol;Acc:HGNC:17661]	protein_coding	HGNC:17661	51365	2.20829722891257	2.23904688632267	3.26083246853986	6.93899672137665e-05	0.00305369438726838
3170	ENSG00000105639	JAK3	Janus kinase 3 [Source:HGNC Symbol;Acc:HGNC:6193]	protein_coding	HGNC:6193	3718	2.20543616592713	2.22007981123297	3.15198142211979	1.3362212243236e-05	0.0006829708302619
8450	ENSG00000143434	SEMA6C	semaphorin 6C [Source:HGNC Symbol;Acc:HGNC:10740]	protein_coding	HGNC:10740	10500	-2.19745478174644	-2.20421259362761	3.72581891446737	0.000112444959270899	0.00471193987415333
35797	ENSG00000238045			antisense_RNA		NA	2.19058390656763	2.19749765385719	4.28195565141661	1.06429865346878e-05	0.000565084337552732
3142	ENSG00000105499	PLA2G4C	phospholipase A2 group IVC [Source:HGNC Symbol;Acc:HGNC:9037]	protein_coding	HGNC:9037	8605	2.18662126654388	2.19149754355152	4.80622622383997	8.5281215384875e-09	8.52662537681408e-07
10881	ENSG00000162706	CADM3	cell adhesion molecule 3 [Source:HGNC Symbol;Acc:HGNC:17601]	protein_coding	HGNC:17601	57863	-2.18324490366795	-2.19172516106862	3.47332814605488	0.00111791048877295	0.0351017734188266
3860	ENSG00000110944	IL23A	interleukin 23 subunit alpha [Source:HGNC Symbol;Acc:HGNC:15488]	protein_coding	HGNC:15488	51561	2.16344884469052	2.21786168176959	3.80601281767433	0.000826363901041709	0.0269111306973526
7039	ENSG00000134954	ETS1	ETS proto-oncogene 1, transcription factor [Source:HGNC Symbol;Acc:HGNC:3488]	protein_coding	HGNC:3488	2113	2.15821480896812	2.15895768627836	7.08961024750512	2.84511738878785e-12	4.98902276883137e-10
3990	ENSG00000111817	DSE	dermatan sulfate epimerase [Source:HGNC Symbol;Acc:HGNC:21144]	protein_coding	HGNC:21144	29940	2.14891250797993	2.15088633817684	5.97929891331236	1.5560449947505e-10	2.06230242443793e-08
20170	ENSG00000204642	HLA-F	major histocompatibility complex, class I, F [Source:HGNC Symbol;Acc:HGNC:4963]	protein_coding	HGNC:4963	3134	2.14811293460212	2.14859411389175	8.14663976046609	3.19242969968337e-06	0.000193549541047825
7976	ENSG00000140105	WARS	tryptophanyl-tRNA synthetase [Source:HGNC Symbol;Acc:HGNC:12729]	protein_coding	HGNC:12729	7453	2.14675374406093	2.14963695635984	5.86230831422973	1.52535583393492e-09	1.81104227033231e-07
14396	ENSG00000177409	SAMD9L	sterile alpha motif domain containing 9 like [Source:HGNC Symbol;Acc:HGNC:1349]	protein_coding	HGNC:1349	219285	2.14195163830145	2.14246300580007	8.28091336888914	3.23089842146192e-06	0.00019416189390212
13709	ENSG00000173918	C1QTNF1	C1q and TNF related 1 [Source:HGNC Symbol;Acc:HGNC:14324]	protein_coding	HGNC:14324	114897	2.13029884442191	2.13695352718059	5.06106795090469	6.60095997793888e-07	4.70235886428421e-05
5669	ENSG00000125347	IRF1	interferon regulatory factor 1 [Source:HGNC Symbol;Acc:HGNC:6116]	protein_coding	HGNC:6116	3659	2.11860132718348	2.11906851957816	8.20487515363691	8.75282435617803e-11	1.24705865014646e-08
14022	ENSG00000175592	FOSL1	FOS like 1, AP-1 transcription factor subunit [Source:HGNC Symbol;Acc:HGNC:13718]	protein_coding	HGNC:13718	8061	2.1182002124402	2.12343347572798	4.43229945318109	2.65137522275706e-07	2.04191721547196e-05
13130	ENSG00000171388	APLN	apelin [Source:HGNC Symbol;Acc:HGNC:16665]	protein_coding	HGNC:16665	8862	2.11623946082973	2.11893453869988	4.23973753032048	3.08612575182403e-08	2.85980986335694e-06
9680	ENSG00000153071	DAB2	DAB2, clathrin adaptor protein [Source:HGNC Symbol;Acc:HGNC:2662]	protein_coding	HGNC:2662	1601	2.11564585807827	2.11596617743473	7.92207235249588	2.44499979884358e-15	7.50903019356723e-13
12460	ENSG00000168497	CAVIN2	caveolae associated protein 2 [Source:HGNC Symbol;Acc:HGNC:10690]	protein_coding	HGNC:10690	8436	-2.1145487566419	-2.11580457655309	6.27203845271873	1.88179008325884e-08	1.77261515446151e-06
11348	ENSG00000164161	HHIP	hedgehog interacting protein [Source:HGNC Symbol;Acc:HGNC:14866]	protein_coding	HGNC:14866	64399	2.11421826563242	2.11498991342252	6.28754125298451	2.81504638628237e-14	7.13019971352143e-12
17183	ENSG00000196196	HRCT1	histidine rich carboxyl terminus 1 [Source:HGNC Symbol;Acc:HGNC:33872]	protein_coding	HGNC:33872	646962	-2.10730471016768	-2.11702622177139	3.21132370067212	0.000117679569383234	0.00487749720665493
54183	ENSG00000272269			antisense_RNA		NA	2.10556285167935	2.11513019119386	4.18745186781923	4.25085038683106e-07	3.18757846770397e-05
9750	ENSG00000153823	PID1	phosphotyrosine interaction domain containing 1 [Source:HGNC Symbol;Acc:HGNC:26084]	protein_coding	HGNC:26084	55022	2.09955292755849	2.10284190372323	4.78121699370918	1.97384496779701e-10	2.5770201681991e-08
6571	ENSG00000131979	GCH1	GTP cyclohydrolase 1 [Source:HGNC Symbol;Acc:HGNC:4193]	protein_coding	HGNC:4193	2643	2.09293328836991	2.09526442125381	5.91103295253694	3.7624518831199e-05	0.00177208374230581
5535	ENSG00000124249	KCNK15	potassium two pore domain channel subfamily K member 15 [Source:HGNC Symbol;Acc:HGNC:13814]	protein_coding	HGNC:13814	60598	-2.08036864775054	-2.08467069587633	4.45430206891856	0.00059804234767311	0.0202871627344586
4208	ENSG00000113389	NPR3	natriuretic peptide receptor 3 [Source:HGNC Symbol;Acc:HGNC:7945]	protein_coding	HGNC:7945	4883	-2.07282615615305	-2.07444748402941	5.58447586962688	1.44696071879948e-05	0.000736270458610555
12791	ENSG00000169908	TM4SF1	transmembrane 4 L six family member 1 [Source:HGNC Symbol;Acc:HGNC:11853]	protein_coding	HGNC:11853	4071	2.06448821556176	2.06454914928627	10.4463076555466	2.03039641519476e-11	3.08566111205199e-09
2894	ENSG00000104081	BMF	Bcl2 modifying factor [Source:HGNC Symbol;Acc:HGNC:24132]	protein_coding	HGNC:24132	90427	2.05943037586565	2.06454401512001	3.64857662931073	2.97210570345945e-07	2.27356112805576e-05
5354	ENSG00000122861	PLAU	plasminogen activator, urokinase [Source:HGNC Symbol;Acc:HGNC:9052]	protein_coding	HGNC:9052	5328	2.05519838013279	2.05734185682188	5.60036365841985	0.000833048187256923	0.0269746682907796
17944	ENSG00000198535	C2CD4A	C2 calcium dependent domain containing 4A [Source:HGNC Symbol;Acc:HGNC:33627]	protein_coding	HGNC:33627	145741	2.05133493546787	2.05660263966661	3.98220364808001	1.06372405810912e-07	9.0480050853192e-06
5809	ENSG00000125968	ID1	inhibitor of DNA binding 1, HLH protein [Source:HGNC Symbol;Acc:HGNC:5360]	protein_coding	HGNC:5360	3397	-2.04690060839596	-2.04812614317281	6.03840298727019	6.31840386408627e-05	0.00282420263697472
8035	ENSG00000140511	HAPLN3	hyaluronan and proteoglycan link protein 3 [Source:HGNC Symbol;Acc:HGNC:21446]	protein_coding	HGNC:21446	145864	2.04541541586845	2.0635716661011	3.46710010412132	3.60481155337663e-05	0.00170488141433141
16746	ENSG00000187957	DNER	delta/notch like EGF repeat containing [Source:HGNC Symbol;Acc:HGNC:24456]	protein_coding	HGNC:24456	92737	2.02963326227572	2.02989623125862	8.52486597472077	6.19803581333302e-09	6.42229201821544e-07
6487	ENSG00000131386	GALNT15	polypeptide N-acetylgalactosaminyltransferase 15 [Source:HGNC Symbol;Acc:HGNC:21531]	protein_coding	HGNC:21531	117248	-2.00865180328323	-2.0118000309672	5.29601108293794	3.23595858341299e-08	2.9506764746993e-06
1472	ENSG00000079385	CEACAM1	carcinoembryonic antigen related cell adhesion molecule 1 [Source:HGNC Symbol;Acc:HGNC:1814]	protein_coding	HGNC:1814	634	2.00558913116257	2.02040432992305	3.42935518170993	3.36248785401704e-05	0.00160358311966888
7583	ENSG00000137801	THBS1	thrombospondin 1 [Source:HGNC Symbol;Acc:HGNC:11785]	protein_coding	HGNC:11785	7057	2.00475124994938	2.00503859211063	7.84531963797647	1.01140670813114e-10	1.42321156287392e-08
13103	ENSG00000171223	JUNB	JunB proto-oncogene, AP-1 transcription factor subunit [Source:HGNC Symbol;Acc:HGNC:6205]	protein_coding	HGNC:6205	3726	2.00303592004091	2.00409710699551	7.40104888664149	3.45383296618189e-07	2.62445254323608e-05
3636	ENSG00000108932	SLC16A6	solute carrier family 16 member 6 [Source:HGNC Symbol;Acc:HGNC:10927]	protein_coding	HGNC:10927	9120	1.99785567814355	2.00700473001247	3.49554676442114	4.62137171327455e-06	0.000270125101476427
8824	ENSG00000145901	TNIP1	TNFAIP3 interacting protein 1 [Source:HGNC Symbol;Acc:HGNC:16903]	protein_coding	HGNC:16903	10318	1.99629848529574	1.99656010418069	8.67168386189508	7.9105262263492e-10	9.90815142065145e-08
15624	ENSG00000183486	MX2	MX dynamin like GTPase 2 [Source:HGNC Symbol;Acc:HGNC:7533]	protein_coding	HGNC:7533	4600	1.97952198039973	1.97974896897334	9.02775387594743	3.01283558212916e-06	0.000183706565795385
2914	ENSG00000104267	CA2	carbonic anhydrase 2 [Source:HGNC Symbol;Acc:HGNC:1373]	protein_coding	HGNC:1373	760	1.97261800289346	1.97404548545997	5.56957520073184	4.4101338545568e-07	3.28540559962342e-05
49057	ENSG00000263528	IKBKE	inhibitor of nuclear factor kappa B kinase subunit epsilon [Source:HGNC Symbol;Acc:HGNC:14552]	protein_coding	HGNC:14552	9641	1.96536728148508	1.96997833342078	4.64922543708512	2.25910029687849e-07	1.77580863336697e-05
39963	ENSG00000249784	SCARNA22	small Cajal body-specific RNA 22 [Source:HGNC Symbol;Acc:HGNC:32580]	scaRNA	HGNC:32580	677770	-1.96358168934323	-1.96464490202144	6.03156839058145	6.17383799809636e-05	0.00277044903552371
12539	ENSG00000168874	ATOH8	atonal bHLH transcription factor 8 [Source:HGNC Symbol;Acc:HGNC:24126]	protein_coding	HGNC:24126	84913	-1.94816919471662	-1.94962962514064	5.49609470151925	1.19668130724788e-05	0.000622820709589558
14629	ENSG00000178607	ERN1	endoplasmic reticulum to nucleus signaling 1 [Source:HGNC Symbol;Acc:HGNC:3449]	protein_coding	HGNC:3449	2081	1.94647185399209	1.96046902130954	3.12015549061156	4.83515927831584e-05	0.00223122046373457
11054	ENSG00000163347	CLDN1	claudin 1 [Source:HGNC Symbol;Acc:HGNC:2032]	protein_coding	HGNC:2032	9076	1.93339437296405	1.9345539535137	6.84976589241698	1.87483100294015e-09	2.180543241991e-07
12061	ENSG00000166923	GREM1	gremlin 1, DAN family BMP antagonist [Source:HGNC Symbol;Acc:HGNC:2001]	protein_coding	HGNC:2001	26585	1.93237905472997	1.9347406411077	4.73966063958467	6.56011702135299e-06	0.000367405965903737
9738	ENSG00000153721	CNKSR3	CNKSR family member 3 [Source:HGNC Symbol;Acc:HGNC:23034]	protein_coding	HGNC:23034	154043	1.93113528342824	1.93351022570565	5.54786247227	1.02924254061372e-08	1.00267576734318e-06
9572	ENSG00000152229	PSTPIP2	proline-serine-threonine phosphatase interacting protein 2 [Source:HGNC Symbol;Acc:HGNC:9581]	protein_coding	HGNC:9581	9050	1.92250943350243	1.93110467927293	5.14252635322585	8.13031071227692e-06	0.000444068988068066
6886	ENSG00000134107	BHLHE40	basic helix-loop-helix family member e40 [Source:HGNC Symbol;Acc:HGNC:1046]	protein_coding	HGNC:1046	8553	1.91398912836289	1.91959774013817	4.32175137011517	9.64103887938567e-05	0.00410031944579246
247	ENSG00000010030	ETV7	ETS variant 7 [Source:HGNC Symbol;Acc:HGNC:18160]	protein_coding	HGNC:18160	51513	1.89380460836948	1.89795553517208	4.95310008097989	0.000147627449186347	0.00598810557233444
12126	ENSG00000167191	GPRC5B	G protein-coupled receptor class C group 5 member B [Source:HGNC Symbol;Acc:HGNC:13308]	protein_coding	HGNC:13308	51704	1.89031844180356	1.89058412547979	8.15351244971953	8.11248025857012e-07	5.6040030295262e-05
53153	ENSG00000270607			lincRNA		NA	1.88719744798212	1.89076658141822	4.94651716012143	1.05652179757319e-05	0.000565084337552732
9701	ENSG00000153234	NR4A2	nuclear receptor subfamily 4 group A member 2 [Source:HGNC Symbol;Acc:HGNC:7981]	protein_coding	HGNC:7981	4929	1.88509719096685	1.89757561341962	3.7697528620413	4.89929459573226e-05	0.00225169999202243
12006	ENSG00000166750	SLFN5	schlafen family member 5 [Source:HGNC Symbol;Acc:HGNC:28286]	protein_coding	HGNC:28286	162394	1.88496077815209	1.88530286189402	8.10852648763593	6.25346492775931e-07	4.48282976393714e-05
10865	ENSG00000162645	GBP2	guanylate binding protein 2 [Source:HGNC Symbol;Acc:HGNC:4183]	protein_coding	HGNC:4183	2634	1.87795855216544	1.87854700368692	8.03714286350122	3.03396863299603e-10	3.88552522234704e-08
14774	ENSG00000179314	WSCD1	WSC domain containing 1 [Source:HGNC Symbol;Acc:HGNC:29060]	protein_coding	HGNC:29060	23302	-1.87749059390508	-1.88052524824227	4.39254962382376	0.000166501158392445	0.00668232465970807
12895	ENSG00000170379	TCAF2	TRPM8 channel associated factor 2 [Source:HGNC Symbol;Acc:HGNC:26878]	protein_coding	HGNC:26878	285966	-1.87658165749033	-1.88406243549492	3.6388464063233	8.96369265552422e-05	0.00384090860479944
10421	ENSG00000159403	C1R	complement C1r [Source:HGNC Symbol;Acc:HGNC:1246]	protein_coding	HGNC:1246	715	1.86751291469315	1.86773100988261	9.01844725168088	2.44628655278325e-06	0.000153202055651778
8876	ENSG00000146232	NFKBIE	NFKB inhibitor epsilon [Source:HGNC Symbol;Acc:HGNC:7799]	protein_coding	HGNC:7799	4794	1.82985153010512	1.83488785250379	4.70050216517566	1.19451170732332e-05	0.000622820709589558
4424	ENSG00000115267	IFIH1	interferon induced with helicase C domain 1 [Source:HGNC Symbol;Acc:HGNC:18873]	protein_coding	HGNC:18873	64135	1.82639134334718	1.82666231382178	9.10033832071679	1.53417787180581e-05	0.000773741565612507
17079	ENSG00000189221	MAOA	monoamine oxidase A [Source:HGNC Symbol;Acc:HGNC:6833]	protein_coding	HGNC:6833	4128	-1.82111430166143	-1.82226920199813	5.85421830368762	1.88237028095096e-07	1.52164939448788e-05
13200	ENSG00000171621	SPSB1	splA/ryanodine receptor domain and SOCS box containing 1 [Source:HGNC Symbol;Acc:HGNC:30628]	protein_coding	HGNC:30628	80176	1.81989320701743	1.82408909650897	4.21334503873418	3.55667311517753e-06	0.00021224586474761
5470	ENSG00000123933	MXD4	MAX dimerization protein 4 [Source:HGNC Symbol;Acc:HGNC:13906]	protein_coding	HGNC:13906	10608	-1.81786617039156	-1.8185125784555	6.73373995966577	1.24196123295507e-05	0.000637651987982966
12593	ENSG00000169067	ACTBL2	actin, beta like 2 [Source:HGNC Symbol;Acc:HGNC:17780]	protein_coding	HGNC:17780	345651	1.80535886346949	1.81288244043569	3.13809314533732	0.000255359127780827	0.00976705818270425
8761	ENSG00000145431	PDGFC	platelet derived growth factor C [Source:HGNC Symbol;Acc:HGNC:8801]	protein_coding	HGNC:8801	56034	-1.80271251522066	-1.80495142816045	5.11272662991529	0.000181101693872728	0.00721747240126347
5945	ENSG00000127329	PTPRB	protein tyrosine phosphatase, receptor type B [Source:HGNC Symbol;Acc:HGNC:9665]	protein_coding	HGNC:9665	5787	1.80024319794019	1.80343705664843	4.44172017888922	1.97333056007266e-06	0.000127073569060498
53739	ENSG00000271503	CCL5	C-C motif chemokine ligand 5 [Source:HGNC Symbol;Acc:HGNC:10632]	protein_coding	HGNC:10632	6352	1.79428218827245	1.79602595937343	7.2334594947145	1.59651734227089e-06	0.000105185576111004
17403	ENSG00000196843	ARID5A	AT-rich interaction domain 5A [Source:HGNC Symbol;Acc:HGNC:17361]	protein_coding	HGNC:17361	10865	1.79002060093524	1.79271051911295	5.32628357079788	2.75431619068292e-05	0.00134736892452377
7174	ENSG00000135636	DYSF	dysferlin [Source:HGNC Symbol;Acc:HGNC:3097]	protein_coding	HGNC:3097	8291	1.78679057715446	1.78789962601312	5.64515599276071	5.43256040523839e-05	0.00245748189356573
13458	ENSG00000172731	LRRC20	leucine rich repeat containing 20 [Source:HGNC Symbol;Acc:HGNC:23421]	protein_coding	HGNC:23421	55222	-1.78678706026323	-1.79248927378659	3.52791766459866	0.000256976850453753	0.00979606067381898
6210	ENSG00000129667	RHBDF2	rhomboid 5 homolog 2 [Source:HGNC Symbol;Acc:HGNC:20788]	protein_coding	HGNC:20788	79651	1.78650320682138	1.78889074045193	5.16702103477108	4.51687687545122e-07	3.34307549522033e-05
46160	ENSG00000258791	LINC00520	long intergenic non-protein coding RNA 520 [Source:HGNC Symbol;Acc:HGNC:19843]	lincRNA	HGNC:19843	NA	1.78514646197591	1.7869893766559	5.78901214018216	5.43328160360207e-05	0.00245748189356573
4715	ENSG00000117226	GBP3	guanylate binding protein 3 [Source:HGNC Symbol;Acc:HGNC:4184]	protein_coding	HGNC:4184	2635	1.77428820528102	1.77893424864739	5.33777463414871	0.000142688675713131	0.00580844830635096
23	ENSG00000002549	LAP3	leucine aminopeptidase 3 [Source:HGNC Symbol;Acc:HGNC:18449]	protein_coding	HGNC:18449	51056	1.77305659271061	1.77316584118386	9.73005739619712	7.36132804744944e-07	5.14751025060299e-05
6793	ENSG00000133313	CNDP2	carnosine dipeptidase 2 [Source:HGNC Symbol;Acc:HGNC:24437]	protein_coding	HGNC:24437	55748	1.76556967338639	1.7660640228102	7.45045789330074	5.35005489780026e-08	4.80156895473444e-06
10844	ENSG00000162599	NFIA	nuclear factor I A [Source:HGNC Symbol;Acc:HGNC:7784]	protein_coding	HGNC:7784	4774	-1.76239575390603	-1.76291525478954	6.8595969163131	2.28467766941364e-06	0.000143871580530258
5013	ENSG00000119917	IFIT3	interferon induced protein with tetratricopeptide repeats 3 [Source:HGNC Symbol;Acc:HGNC:5411]	protein_coding	HGNC:5411	3437	1.76051739146399	1.76061231671079	10.4626045444766	0.000455372115310895	0.0161692566053383
8801	ENSG00000145779	TNFAIP8	TNF alpha induced protein 8 [Source:HGNC Symbol;Acc:HGNC:17260]	protein_coding	HGNC:17260	25816	1.75409695100039	1.75534794303216	6.09148183127253	1.12506334733596e-07	9.49886817254464e-06
656	ENSG00000049130	KITLG	KIT ligand [Source:HGNC Symbol;Acc:HGNC:6343]	protein_coding	HGNC:6343	4254	1.75353552591326	1.75672655325605	3.91212292836429	0.000253397640639844	0.00972466770374728
7069	ENSG00000135114	OASL	2'-5'-oligoadenylate synthetase like [Source:HGNC Symbol;Acc:HGNC:8090]	protein_coding	HGNC:8090	8638	1.75085321831058	1.75276371776178	6.16939483506354	0.000172019412221712	0.0068795693350985
658	ENSG00000049192	ADAMTS6	ADAM metallopeptidase with thrombospondin type 1 motif 6 [Source:HGNC Symbol;Acc:HGNC:222]	protein_coding	HGNC:222	11174	1.75065230623439	1.75274530984146	5.05909429398315	0.000509225860511947	0.0176955986527902
14831	ENSG00000179630	LACC1	laccase domain containing 1 [Source:HGNC Symbol;Acc:HGNC:26789]	protein_coding	HGNC:26789	144811	1.74362859559382	1.74716835316796	4.62242213712577	7.05760117494583e-06	0.000392402625326988
9334	ENSG00000149948	HMGA2	high mobility group AT-hook 2 [Source:HGNC Symbol;Acc:HGNC:5009]	protein_coding	HGNC:5009	8091	1.73949138134252	1.74067422919218	5.5458935465774	2.45726457793378e-07	1.91834942871844e-05
198	ENSG00000007968	E2F2	E2F transcription factor 2 [Source:HGNC Symbol;Acc:HGNC:3114]	protein_coding	HGNC:3114	1870	-1.73887357677541	-1.74316121471072	4.10027824902913	0.000142351092985755	0.00580844830635096
16135	ENSG00000185483	ROR1	receptor tyrosine kinase like orphan receptor 1 [Source:HGNC Symbol;Acc:HGNC:10256]	protein_coding	HGNC:10256	4919	-1.7348231417398	-1.73911824510966	3.74558719776325	0.000205156327666912	0.00811934660676203
16000	ENSG00000184988	TMEM106A	transmembrane protein 106A [Source:HGNC Symbol;Acc:HGNC:28288]	protein_coding	HGNC:28288	113277	1.73146117730825	1.73596021678414	4.19063392868717	2.54310866102544e-05	0.00124941174648138
42472	ENSG00000253276	CCDC71L	coiled-coil domain containing 71 like [Source:HGNC Symbol;Acc:HGNC:26685]	protein_coding	HGNC:26685	168455	1.72816512357655	1.73014375845875	5.68273888001818	1.23535739863383e-05	0.000637651987982966
16411	ENSG00000186480	INSIG1	insulin induced gene 1 [Source:HGNC Symbol;Acc:HGNC:6083]	protein_coding	HGNC:6083	3638	1.72803475720816	1.72838663323247	8.06210899539805	1.49998752123214e-07	1.23890273673942e-05
451	ENSG00000025708	TYMP	thymidine phosphorylase [Source:HGNC Symbol;Acc:HGNC:3148]	protein_coding	HGNC:3148	1890	1.72486755708721	1.72542370953113	7.32507793131547	5.20285130073965e-06	0.000299505551140558
12326	ENSG00000167972	ABCA3	ATP binding cassette subfamily A member 3 [Source:HGNC Symbol;Acc:HGNC:33]	protein_coding	HGNC:33	21	-1.72154639442218	-1.724857531765	4.33371188024946	0.000297682189645576	0.0110161740181178
1255	ENSG00000073910	FRY	FRY microtubule binding protein [Source:HGNC Symbol;Acc:HGNC:20367]	protein_coding	HGNC:20367	10129	-1.71249635872916	-1.7154248642627	4.80393201594606	0.000661453141495164	0.0220445699028125
7479	ENSG00000137198	GMPR	guanosine monophosphate reductase [Source:HGNC Symbol;Acc:HGNC:4376]	protein_coding	HGNC:4376	2766	1.71066916472028	1.71163305924666	6.66271048071681	2.46039918838751e-06	0.000153243879504048
4716	ENSG00000117228	GBP1	guanylate binding protein 1 [Source:HGNC Symbol;Acc:HGNC:4182]	protein_coding	HGNC:4182	2633	1.70659513020782	1.70676352589129	9.71366707155437	1.27280293884702e-07	1.05893488299112e-05
11124	ENSG00000163545	NUAK2	NUAK family kinase 2 [Source:HGNC Symbol;Acc:HGNC:29558]	protein_coding	HGNC:29558	81788	1.70618298680387	1.70769484505338	5.84689065231391	2.53296441144248e-05	0.00124941174648138
1039	ENSG00000068079	IFI35	interferon induced protein 35 [Source:HGNC Symbol;Acc:HGNC:5399]	protein_coding	HGNC:5399	3430	1.70418038822735	1.70477553339295	7.08303509184173	0.000532712442378113	0.0182887241512823
13563	ENSG00000173210	ABLIM3	actin binding LIM protein family member 3 [Source:HGNC Symbol;Acc:HGNC:29132]	protein_coding	HGNC:29132	22885	-1.69738347420484	-1.6981402876395	6.46803690548904	7.44201407005369e-06	0.000411767361021708
298	ENSG00000011422	PLAUR	plasminogen activator, urokinase receptor [Source:HGNC Symbol;Acc:HGNC:9053]	protein_coding	HGNC:9053	5329	1.69710754064152	1.69804663174947	6.60940976407447	0.000105971094496687	0.00447355012990089
1799	ENSG00000088826	SMOX	spermine oxidase [Source:HGNC Symbol;Acc:HGNC:15862]	protein_coding	HGNC:15862	54498	1.69638258009044	1.70399982895828	3.67797896459065	0.00022940181022857	0.00889361167682053
4845	ENSG00000118473	SGIP1	SH3 domain GRB2 like endophilin interacting protein 1 [Source:HGNC Symbol;Acc:HGNC:25412]	protein_coding	HGNC:25412	84251	1.69617378427168	1.69793815155881	5.17420480069324	5.59331674606246e-06	0.000320364946088542
12588	ENSG00000169047	IRS1	insulin receptor substrate 1 [Source:HGNC Symbol;Acc:HGNC:6125]	protein_coding	HGNC:6125	3667	-1.69516525357638	-1.69926007249909	4.08375776881291	0.000289950958021708	0.0108001994102334
3425	ENSG00000107201	DDX58	DExD/H-box helicase 58 [Source:HGNC Symbol;Acc:HGNC:19102]	protein_coding	HGNC:19102	23586	1.68214999378439	1.68243222327949	8.4939346036672	3.58239564245781e-05	0.00170133939719726
11355	ENSG00000164171	ITGA2	integrin subunit alpha 2 [Source:HGNC Symbol;Acc:HGNC:6137]	protein_coding	HGNC:6137	3673	1.67589625078675	1.67674649587594	6.40276313986166	5.34440461887043e-07	3.93003379650872e-05
17384	ENSG00000196776	CD47	CD47 molecule [Source:HGNC Symbol;Acc:HGNC:1682]	protein_coding	HGNC:1682	961	1.67528914130493	1.67586267629192	7.35575081155232	4.46470897250551e-05	0.00206864849059422
11506	ENSG00000164736	SOX17	SRY-box 17 [Source:HGNC Symbol;Acc:HGNC:18122]	protein_coding	HGNC:18122	64321	1.67319536375766	1.67492331248914	5.08976028547932	4.56637341459056e-06	0.000268286207110841
16014	ENSG00000185022	MAFF	MAF bZIP transcription factor F [Source:HGNC Symbol;Acc:HGNC:6780]	protein_coding	HGNC:6780	23764	1.66502265972369	1.6662892786122	6.61434471476944	2.91747904408974e-06	0.000179748249429918
2533	ENSG00000101384	JAG1	jagged 1 [Source:HGNC Symbol;Acc:HGNC:6188]	protein_coding	HGNC:6188	182	1.66172149954155	1.66256229965312	6.08251290856824	9.68579927994634e-07	6.53246983389517e-05
7969	ENSG00000140044	JDP2	Jun dimerization protein 2 [Source:HGNC Symbol;Acc:HGNC:17546]	protein_coding	HGNC:17546	122953	-1.65601392972495	-1.65798128427528	5.06416436698907	0.000315052867219188	0.0115837825179494
7601	ENSG00000137834	SMAD6	SMAD family member 6 [Source:HGNC Symbol;Acc:HGNC:6772]	protein_coding	HGNC:6772	4091	-1.65282596836822	-1.65605536536324	3.97477975523656	0.000223932062803386	0.00877105722279378
15157	ENSG00000181381	DDX60L	DEAD-box helicase 60 like [Source:HGNC Symbol;Acc:HGNC:26429]	protein_coding	HGNC:26429	91351	1.65101852645675	1.65130121525731	8.38048131849344	4.13559279841469e-05	0.00193186420968568
7531	ENSG00000137496	IL18BP	interleukin 18 binding protein [Source:HGNC Symbol;Acc:HGNC:5987]	protein_coding	HGNC:5987	10068	1.64807178129852	1.65112908178306	4.60939563290819	0.000266381679909516	0.0101207279586955
1302	ENSG00000075223	SEMA3C	semaphorin 3C [Source:HGNC Symbol;Acc:HGNC:10725]	protein_coding	HGNC:10725	10512	1.64761219175766	1.64827964858393	6.34597979881578	8.1426933239363e-06	0.000444068988068066
8227	ENSG00000141837	CACNA1A	calcium voltage-gated channel subunit alpha1 A [Source:HGNC Symbol;Acc:HGNC:1388]	protein_coding	HGNC:1388	773	1.64746748928455	1.65515742532039	4.03489143495955	0.000481146254749068	0.0168741692665535
2931	ENSG00000104368	PLAT	plasminogen activator, tissue type [Source:HGNC Symbol;Acc:HGNC:9051]	protein_coding	HGNC:9051	5327	1.63899212373381	1.63983898786401	5.89966578898211	3.91385278842706e-06	0.000231140383847107
14730	ENSG00000179094	PER1	period circadian clock 1 [Source:HGNC Symbol;Acc:HGNC:8845]	protein_coding	HGNC:8845	5187	-1.63749844240144	-1.63906310649904	5.6389428519227	0.000220870538484816	0.00871101175657415
6254	ENSG00000130066	SAT1	spermidine/spermine N1-acetyltransferase 1 [Source:HGNC Symbol;Acc:HGNC:10540]	protein_coding	HGNC:10540	6303	1.63650559440624	1.63661973454513	9.60536102376217	9.41728887139975e-07	6.41396780792384e-05
12089	ENSG00000167034	NKX3-1	NK3 homeobox 1 [Source:HGNC Symbol;Acc:HGNC:7838]	protein_coding	HGNC:7838	4824	1.63620765665653	1.64144695482307	4.72204033076952	0.000425246482024949	0.015387172705144
6096	ENSG00000128641	MYO1B	myosin IB [Source:HGNC Symbol;Acc:HGNC:7596]	protein_coding	HGNC:7596	4430	1.63425455126673	1.63532380520042	5.86129054890548	3.23659938948963e-06	0.00019416189390212
5747	ENSG00000125775	SDCBP2	syndecan binding protein 2 [Source:HGNC Symbol;Acc:HGNC:15756]	protein_coding	HGNC:15756	27111	1.63275377017807	1.63991665405071	3.48650372877898	0.000679983456334772	0.0225303820793713
3742	ENSG00000109906	ZBTB16	zinc finger and BTB domain containing 16 [Source:HGNC Symbol;Acc:HGNC:12930]	protein_coding	HGNC:12930	7704	-1.62831904496957	-1.62888971645715	6.50842549562634	7.26540462209549e-05	0.00314871033774313
8681	ENSG00000144824	PHLDB2	pleckstrin homology like domain family B member 2 [Source:HGNC Symbol;Acc:HGNC:29573]	protein_coding	HGNC:29573	90102	1.62761445660582	1.62783342736038	8.08936621149585	8.45519759016958e-07	5.8055627790815e-05
17831	ENSG00000198133	TMEM229B	transmembrane protein 229B [Source:HGNC Symbol;Acc:HGNC:20130]	protein_coding	HGNC:20130	161145	1.62697507924307	1.63062977385814	4.59417009701743	0.000182166172599155	0.00723459942608074
2535	ENSG00000101400	SNTA1	syntrophin alpha 1 [Source:HGNC Symbol;Acc:HGNC:11167]	protein_coding	HGNC:11167	6640	-1.62371035626412	-1.62615495194532	4.32092897836771	0.00102295779490512	0.032478197622085
45	ENSG00000003989	SLC7A2	solute carrier family 7 member 2 [Source:HGNC Symbol;Acc:HGNC:11060]	protein_coding	HGNC:11060	6542	1.62206992499663	1.62218439104736	9.14237332115268	0.0001159712442615	0.00482423446019189
16512	ENSG00000186918	ZNF395	zinc finger protein 395 [Source:HGNC Symbol;Acc:HGNC:18737]	protein_coding	HGNC:18737	55893	-1.59793080189185	-1.60029846056677	4.66233260169073	0.000285562406650024	0.0106716075770393
10867	ENSG00000162654	GBP4	guanylate binding protein 4 [Source:HGNC Symbol;Acc:HGNC:20480]	protein_coding	HGNC:20480	115361	1.59581576517371	1.59643581997074	7.97398440007266	3.76756041024931e-06	0.000223659653937613
3226	ENSG00000105835	NAMPT	nicotinamide phosphoribosyltransferase [Source:HGNC Symbol;Acc:HGNC:30092]	protein_coding	HGNC:30092	10135	1.59459856013214	1.5947875867741	8.66522196088535	2.54863208826352e-06	0.000157876676858846
6323	ENSG00000130513	GDF15	growth differentiation factor 15 [Source:HGNC Symbol;Acc:HGNC:30142]	protein_coding	HGNC:30142	9518	1.59298827386027	1.5931184648785	9.21250052808485	0.000513593625365755	0.0177931311304525
36527	ENSG00000239713	APOBEC3G	apolipoprotein B mRNA editing enzyme catalytic subunit 3G [Source:HGNC Symbol;Acc:HGNC:17357]	protein_coding	HGNC:17357	60489	1.5912268830226	1.59605091440513	4.06403316057856	0.000705115082140486	0.0231851801152025
1420	ENSG00000078114	NEBL	nebulette [Source:HGNC Symbol;Acc:HGNC:16932]	protein_coding	HGNC:16932	10529	-1.58368613730617	-1.58523082546182	5.31680506010207	6.69293513859774e-05	0.0029568246011526
43176	ENSG00000254087	LYN	LYN proto-oncogene, Src family tyrosine kinase [Source:HGNC Symbol;Acc:HGNC:6735]	protein_coding	HGNC:6735	4067	1.58340188274529	1.58464256068437	5.73064090290345	1.50973080075898e-05	0.000764796074091147
23119	ENSG00000214226	C17orf67	chromosome 17 open reading frame 67 [Source:HGNC Symbol;Acc:HGNC:27900]	protein_coding	HGNC:27900	339210	1.58320374689462	1.58674324193592	4.41158556445087	0.000271410656139587	0.0102775370720233
61	ENSG00000004799	PDK4	pyruvate dehydrogenase kinase 4 [Source:HGNC Symbol;Acc:HGNC:8812]	protein_coding	HGNC:8812	5166	-1.57967694361233	-1.58244346942241	4.18073166927652	0.00149903046764316	0.0448450112078654
3684	ENSG00000109320	NFKB1	nuclear factor kappa B subunit 1 [Source:HGNC Symbol;Acc:HGNC:7794]	protein_coding	HGNC:7794	4790	1.57881666312549	1.57972155531663	7.01269095012437	7.64229195846891e-06	0.000420806008418496
6025	ENSG00000128052	KDR	kinase insert domain receptor [Source:HGNC Symbol;Acc:HGNC:6307]	protein_coding	HGNC:6307	3791	1.57779866813251	1.58126817772141	4.25143006941559	0.000225479494727191	0.00880142219486481
1189	ENSG00000072163	LIMS2	LIM zinc finger domain containing 2 [Source:HGNC Symbol;Acc:HGNC:16084]	protein_coding	HGNC:16084	55679	-1.57746116811096	-1.57791629867742	6.55705648360651	0.000899771415063601	0.0288889988419576
1273	ENSG00000074527	NTN4	netrin 4 [Source:HGNC Symbol;Acc:HGNC:13658]	protein_coding	HGNC:13658	59277	1.57737380420083	1.57793850386288	6.63954077123161	0.000651227585324393	0.0217674252713414
6604	ENSG00000132274	TRIM22	tripartite motif containing 22 [Source:HGNC Symbol;Acc:HGNC:16379]	protein_coding	HGNC:16379	10346	1.56684335071715	1.56744965387886	7.19979086863787	0.000521165782589547	0.0179463673412558
1819	ENSG00000089041	P2RX7	purinergic receptor P2X 7 [Source:HGNC Symbol;Acc:HGNC:8537]	protein_coding	HGNC:8537	5027	1.54983319897997	1.55362747800503	4.38908313357227	0.000674848987384465	0.0224254482746593
7404	ENSG00000136859	ANGPTL2	angiopoietin like 2 [Source:HGNC Symbol;Acc:HGNC:490]	protein_coding	HGNC:490	23452	1.5417841935965	1.54314888208201	5.31720072395698	0.000440474163591126	0.0157878129453197
10039	ENSG00000156313	RPGR	retinitis pigmentosa GTPase regulator [Source:HGNC Symbol;Acc:HGNC:10295]	protein_coding	HGNC:10295	6103	-1.53245259956165	-1.53451598230163	5.43820805467831	0.000238788337459531	0.00920851726220756
4198	ENSG00000113319	RASGRF2	Ras protein specific guanine nucleotide releasing factor 2 [Source:HGNC Symbol;Acc:HGNC:9876]	protein_coding	HGNC:9876	5924	1.53197658121284	1.53372851500658	5.01440148847785	0.000110281821084856	0.00463834758939186
53825	ENSG00000271646			lincRNA		NA	1.52507997701234	1.53063611126304	4.0583065833996	0.00112119150002732	0.0351080788937125
2724	ENSG00000102804	TSC22D1	TSC22 domain family member 1 [Source:HGNC Symbol;Acc:HGNC:16826]	protein_coding	HGNC:16826	8848	1.52287868141037	1.52342803582966	6.59569296116369	2.17071527923906e-05	0.00108516722599854
9683	ENSG00000153094	BCL2L11	BCL2 like 11 [Source:HGNC Symbol;Acc:HGNC:994]	protein_coding	HGNC:994	10018	1.50893632094001	1.51112539688248	4.70614690116199	0.000276336067288962	0.0103949785312198
5243	ENSG00000121895	TMEM156	transmembrane protein 156 [Source:HGNC Symbol;Acc:HGNC:26260]	protein_coding	HGNC:26260	80008	1.50221970335478	1.50306737202435	6.14964467071797	0.00097526989463065	0.0311376085686279
6648	ENSG00000132481	TRIM47	tripartite motif containing 47 [Source:HGNC Symbol;Acc:HGNC:19020]	protein_coding	HGNC:19020	91107	1.49180663408261	1.4942642528426	4.53621891443235	0.000480032885555832	0.0168741692665535
2958	ENSG00000104549	SQLE	squalene epoxidase [Source:HGNC Symbol;Acc:HGNC:11279]	protein_coding	HGNC:11279	6713	1.48868968413498	1.48917065247477	6.90110678442291	4.37946428678826e-05	0.00203743403840051
5754	ENSG00000125810	CD93	CD93 molecule [Source:HGNC Symbol;Acc:HGNC:15855]	protein_coding	HGNC:15855	22918	-1.48754190422022	-1.48819683701193	6.27885856241305	0.000571161837020187	0.0194459278624766
20400	ENSG00000205413	SAMD9	sterile alpha motif domain containing 9 [Source:HGNC Symbol;Acc:HGNC:1348]	protein_coding	HGNC:1348	54809	1.47979517332101	1.48009772609377	8.2802509282667	0.00129883946364746	0.0401197078771104
16003	ENSG00000184992	BRI3BP	BRI3 binding protein [Source:HGNC Symbol;Acc:HGNC:14251]	protein_coding	HGNC:14251	140707	-1.47871226539855	-1.4809672251707	4.38060766753321	0.00107510354734251	0.0338509122447788
8909	ENSG00000146457	WTAP	WT1 associated protein [Source:HGNC Symbol;Acc:HGNC:16846]	protein_coding	HGNC:16846	9589	1.47818765344593	1.47875468162993	7.50058421656676	6.42440645202619e-05	0.00286036659141385
6070	ENSG00000128512	DOCK4	dedicator of cytokinesis 4 [Source:HGNC Symbol;Acc:HGNC:19192]	protein_coding	HGNC:19192	9732	1.47345679092787	1.47438140556569	5.8831137875405	0.000124076477909184	0.00510550070472518
3606	ENSG00000108771	DHX58	DExH-box helicase 58 [Source:HGNC Symbol;Acc:HGNC:29517]	protein_coding	HGNC:29517	79132	1.46998429166904	1.47169158778716	5.97290889062046	0.000275840809948696	0.0103949785312198
	ENSG00000073756	PTGS2	Prostaglandin-endoperoxide synthase 2				7.20112898939008	144269486.329047	1.19546548900328	2.24143950289285e-09
9250	ENSG00000149289	ZC3H12C	zinc finger CCCH-type containing 12C [Source:HGNC Symbol;Acc:HGNC:29362]	protein_coding	HGNC:29362	85463	1.45803596126642	1.45982729881858	5.45335078398638	0.000356426046209366	0.0130628426839047
4747	ENSG00000117475	BLZF1	basic leucine zipper nuclear factor 1 [Source:HGNC Symbol;Acc:HGNC:1065]	protein_coding	HGNC:1065	8548	1.45276632101938	1.4541314793307	5.6725790001761	0.000279069010314016	0.0104632519064446
7257	ENSG00000136048	DRAM1	DNA damage regulated autophagy modulator 1 [Source:HGNC Symbol;Acc:HGNC:25645]	protein_coding	HGNC:25645	55332	1.44842889667466	1.44873220823839	7.97186175240581	9.98324892828097e-05	0.00423007699942552
6260	ENSG00000130164	LDLR	low density lipoprotein receptor [Source:HGNC Symbol;Acc:HGNC:6547]	protein_coding	HGNC:6547	3949	1.44190408978006	1.44206012044	8.66931886708642	0.000113066818605996	0.00472064321784299
4510	ENSG00000115758	ODC1	ornithine decarboxylase 1 [Source:HGNC Symbol;Acc:HGNC:8109]	protein_coding	HGNC:8109	4953	1.44189514863619	1.44276316212301	5.69296648127306	0.000239140297386685	0.00920851726220756
2452	ENSG00000101079	NDRG3	NDRG family member 3 [Source:HGNC Symbol;Acc:HGNC:14462]	protein_coding	HGNC:14462	57446	-1.44166114382144	-1.44251866286123	5.66266390283931	0.00100496064146086	0.0319959256742203
8229	ENSG00000141858	SAMD1	sterile alpha motif domain containing 1 [Source:HGNC Symbol;Acc:HGNC:17958]	protein_coding	HGNC:17958	NA	-1.43037301428839	-1.43131294704325	5.81677905769824	0.000504471382785111	0.0176162324102938
7101	ENSG00000135318	NT5E	5'-nucleotidase ecto [Source:HGNC Symbol;Acc:HGNC:8021]	protein_coding	HGNC:8021	4907	1.4297123553617	1.4300573319463	7.40249973177626	0.00113000072010341	0.0352869813910648
5653	ENSG00000125148	MT2A	metallothionein 2A [Source:HGNC Symbol;Acc:HGNC:7406]	protein_coding	HGNC:7406	4502	1.426757791882	1.42677796330266	11.5189368806429	0.000223855698142335	0.00877105722279378
10799	ENSG00000162407	PLPP3	phospholipid phosphatase 3 [Source:HGNC Symbol;Acc:HGNC:9229]	protein_coding	HGNC:9229	8613	1.42539302875384	1.42657660618411	5.69102454720873	0.000458766585921084	0.0162391973488463
11831	ENSG00000166073	GPR176	G protein-coupled receptor 176 [Source:HGNC Symbol;Acc:HGNC:32370]	protein_coding	HGNC:32370	11245	1.42474703058395	1.4253659331254	6.33060627293024	0.000226799699081879	0.00882274051240703
8426	ENSG00000143355	LHX9	LIM homeobox 9 [Source:HGNC Symbol;Acc:HGNC:14222]	protein_coding	HGNC:14222	56956	1.41933304518736	1.41981927070191	6.61395557209373	0.000296840629772377	0.0110161740181178
8198	ENSG00000141574	SECTM1	secreted and transmembrane 1 [Source:HGNC Symbol;Acc:HGNC:10707]	protein_coding	HGNC:10707	6398	1.41122823515279	1.41175603609397	7.36175507087182	0.00163056220713702	0.0485251906969914
4205	ENSG00000113369	ARRDC3	arrestin domain containing 3 [Source:HGNC Symbol;Acc:HGNC:29263]	protein_coding	HGNC:29263	57561	1.40654258303172	1.40866707766725	5.33090650584381	0.0014119881167796	0.0428386515321871
12432	ENSG00000168394	TAP1	transporter 1, ATP binding cassette subfamily B member [Source:HGNC Symbol;Acc:HGNC:43]	protein_coding	HGNC:43	6890	1.39494145991913	1.3957310989609	6.92968257180892	0.00147900672544453	0.0443624175174125
9973	ENSG00000155850	SLC26A2	solute carrier family 26 member 2 [Source:HGNC Symbol;Acc:HGNC:10994]	protein_coding	HGNC:10994	1836	-1.39169352065871	-1.39191814102379	7.48218173322614	0.000477558424242074	0.016852046190437
7269	ENSG00000136114	THSD1	thrombospondin type 1 domain containing 1 [Source:HGNC Symbol;Acc:HGNC:17754]	protein_coding	HGNC:17754	55901	1.38484207425557	1.38534127585404	6.77588768049653	0.000505396385169861	0.0176162324102938
1693	ENSG00000086062	B4GALT1	beta-1,4-galactosyltransferase 1 [Source:HGNC Symbol;Acc:HGNC:924]	protein_coding	HGNC:924	2683	1.37661068912653	1.37669050096881	9.46796238050177	0.000789749426319192	0.0257924468801896
136	ENSG00000006451	RALA	RAS like proto-oncogene A [Source:HGNC Symbol;Acc:HGNC:9839]	protein_coding	HGNC:9839	5898	1.37505250847423	1.37524363273988	7.80729420339096	0.000417226063376122	0.0151450403514683
7753	ENSG00000138642	HERC6	HECT and RLD domain containing E3 ubiquitin protein ligase family member 6 [Source:HGNC Symbol;Acc:HGNC:26072]	protein_coding	HGNC:26072	55008	1.37094355507443	1.37175807246747	6.59952598198707	0.000705848175116271	0.0231851801152025
2422	ENSG00000100906	NFKBIA	NFKB inhibitor alpha [Source:HGNC Symbol;Acc:HGNC:7797]	protein_coding	HGNC:7797	4792	1.36778762823208	1.36787027555507	10.0480840904447	0.000604988209392578	0.0203411669930873
9628	ENSG00000152661	GJA1	gap junction protein alpha 1 [Source:HGNC Symbol;Acc:HGNC:4274]	protein_coding	HGNC:4274	2697	1.35941592313096	1.35988801119082	6.54429255237687	0.00143343376772203	0.0433376076511823
1615	ENSG00000083799	CYLD	CYLD lysine 63 deubiquitinase [Source:HGNC Symbol;Acc:HGNC:2584]	protein_coding	HGNC:2584	1540	1.35621882551096	1.35692862739241	6.90742656569929	0.000838175525505336	0.0270638091776482
941	ENSG00000065534	MYLK	myosin light chain kinase [Source:HGNC Symbol;Acc:HGNC:7590]	protein_coding	HGNC:7590	4638	1.34936328786819	1.34954833170675	7.84046655954437	0.00140734160927979	0.0428386515321871
3854	ENSG00000110911	SLC11A2	solute carrier family 11 member 2 [Source:HGNC Symbol;Acc:HGNC:10908]	protein_coding	HGNC:10908	4891	1.34662278691088	1.34728718853217	6.24769234644615	0.00104498466170514	0.0330853754836534
6429	ENSG00000131018	SYNE1	spectrin repeat containing nuclear envelope protein 1 [Source:HGNC Symbol;Acc:HGNC:17089]	protein_coding	HGNC:17089	23345	1.33785631646377	1.33845626824135	6.50778087229445	0.00132690911703675	0.0407981880838746
5400	ENSG00000123240	OPTN	optineurin [Source:HGNC Symbol;Acc:HGNC:17142]	protein_coding	HGNC:17142	10133	1.3117052245977	1.31182274330234	8.97540382605477	0.00145415161004262	0.0438476720932958
2094	ENSG00000099250	NRP1	neuropilin 1 [Source:HGNC Symbol;Acc:HGNC:8004]	protein_coding	HGNC:8004	8829	1.30793408535952	1.30837577285436	6.79390676098678	0.00164860794156127	0.0489344617654047
