# Supplementary material for: Comprehensive Mapping of the Cell Response to Borrelia bavariensis in the Brain Microvascular Endothelial Cells in vitro Using RNA-Seq
Source: Front Microbiol. 2021 Nov 8;12:760627. doi: 10.3389/fmicb.2021.760627 (PMC8606740; doi:10.3389/fmicb.2021.760627)
Supplement: Supplementary file 4 [file Data_Sheet_4.XLSX]

## Sheet: B. bavariensis
DEGs segregated according to the GO biological processes using Reactome server
GO biological processes	Genes (UNIPROT number)
Cell-Cell comunication (upregulated genes)	LAMC2 (Q13753), CLDN1 (O95832), LAMB3 (Q1375), CD47 (Q08722)
Cell-Cell comunication (downregulated genes)	CADM3 (Q8N126), LIMS2 (Q7Z4I7)
Integrin cell surface interactions (upregulated genes)	KDR (P35968), CD47 (Q08722), CD44 (P16070), ITGA2 (P17301), THBS1 (P07996), ICAM1 (P05362)
Cell junction organization (upregulated genes)	LAMC2 (Q13753), CLDN1 (O95832), LAMB3 (Q1375),
Cell junction organization (downregulated genes)	CADM3 (Q8N126), LIMS2 (Q7Z4I7)
Extracellular matrix organization (upregulated genes)	KDR (P35968), LAMC2 (Q13753), VCAM1 (P19320), CD47 (Q08722), CEACAM1 (P13688), LAMB3 (Q13751), CD44 (P16070) , ADAM8 (P78325), THBS1 (P07996), ICAM1 (P05362), ITGA2 (P17301)
Degradation of extracellular matrix (upregulated genes)	LAMC2 (Q13753), LAMB3 (Q13751), CD44 (P16070), ADAM8 (P78325)
Laminin interactions (upregulated genes)	LAMC2 (Q13753), LAMB3 (Q13751)
Collagen formation (upregulatated genes)	LAMC2 (Q13753), LAMB3 (Q13751)
Non-integrin membrane-ECM interactions (upregulated genes)	LAMC2 (Q13753), LAMB3 (Q13751), THBS1 (P07996)
Immune system (upregulated genes)	GBP4 (Q96PP9), GBP5 (Q96PP8), GBP2 (P32456), GBP3 (Q9H0R5), DDX58 (O95786), GBP1 (P32455), DSP (P15924), TRIM22 (Q8IYM9), MX2 (P20592), IL32 (P24001), SPSB1 (Q96BD6), IKBKE (Q14164), IFIH1 (Q9BYX4), JAK3 (P52333), CCL5 (P13501), LRG1 (P02750), CCL2 (P13500), IL18BP (O95998), TAP1 (Q03518), CXCL8 (P10145), CXCL3 (P09341), CXCL2 (P09341, P19875), SOD2 (P04179), NFKB1 (P19838), NFKB2 (Q00653), SAA2 …
Immune system (downregulated genes)	CD93 (Q9NPY3), METTL7A (Q9H8H3), ZBTB16 (Q05516), MAOA (P21397)
Adaptive Immune system (upregulated genes)	VCAM1 (P19320), RIPK2 (O43353), TLR2 (O60603), SPSB1 (Q96BD6), NFKBIE (O00221), LAP3 (Q13867), KBTBD8 (Q8NFY9), NFKBIA (P25963), HERC6 (Q8IVU3), TAP1 (Q03518), HECW2 (Q9P2P5), C3 (P01024), CTSS (P25774), HLA-F (P30511), NFKB1 (P19838), ICAM1 (P05362)
Adaptive Immune system (downregulated genes)	ZBTB16 (Q05516)
Innate Immune system (upregulated genes)	DDX58 (O95786), IRAK2 (O43187), RIPK2 (O43353), DHX58 (Q96C10), DSP (P15924), IKBKE (Q14164), IFIH1 (Q9BYX4), ADAM8 (P78325), NFKBIA (P25963), LRG1 (P02750), CEACAM1 (P40199, P13688), DUSP4 (Q13115), CTSS (P25774), IL1B (P01584), CXCL3 (P09341), CXCL2 (P09341), NFKB1 (P19838), NFKB2 (Q00653), TNFAIP3 (P21580), SAA2 (P0DJI8), PTX3 (P26022), SAA1 (P0DJI8), CXCL1 (P09341), TNFAIP6 (P98066), ACTBL2 (…
Innate Immune system (downregulated genes)	CD93 (Q9NPY3), METTL7A (Q9H8H3)
Cytokine Signaling in Immune system (upregulated genes)	GBP4 (Q96PP9), GBP5 (Q96PP8), GBP2 (P32456), GBP3 (Q9H0R5), DDX58 (O95786), CCL20 (P78556), GBP1 (P32455), TRIM22 (Q8IYM9), MX2 (P20592), IL32 (P24001), JAK3 (P52333), JUNB (P17275), CCL5 (P13501), CCL2 (P13500), IL18BP (O95998), CXCL8 (P10145), IRF1 (P10914), IL1B (P01584), IL6 (P05231), CXCL3 (P09341), CXCL2 (P09341, P19875), SOD2 (P04179), IL1A (P01583), NFKB1 (P19838), NFKB2 (Q00653), SAA2 (P…
Cytokine Signaling in Immune system (downregulated genes)	MAOA (P21397)
Cellular response to stress (upregulation)	TNFRSF21, IL1A (P01583), IL6 (P05231), CXCL8 (P10145), ETS1 (P14921), SOD2 (P04179), NFKB1 (P19838)
Cellular response to stress (downregulation)	E2F2 (Q14209), ID1 (P41134)
Programmed cell death (upregulation)	DSP (P15924), TNFSF10 (P50591)
Vesicle-mediated transport (upregulation)	IL7R (P16871), DAB2 (P98082), SAA1 (P0DJI8), SGIP1 (Q9BQI5), LDLR (P01130)
